# Supplementary material for: Gene Expression Profiling of Olfactory Neuroblastoma Helps Identify Prognostic Pathways and Define Potentially Therapeutic Targets
Source: Cancers (Basel). 2021 May 21;13(11):2527. doi: 10.3390/cancers13112527 (PMC8196700; doi:10.3390/cancers13112527)
Supplement: Supplementary file 1 [file cancers-13-02527-s001.zip]

Archive with 2 entries (2 files):
- cancers-1188855-suppl-figures.pdf
- cancers-1188855-suppl-tables.xlsx
