# Supplementary material for: Gene Expression Profiling of Olfactory Neuroblastoma Helps Identify Prognostic Pathways and Define Potentially Therapeutic Targets
Source: Cancers (Basel). 2021 May 21;13(11):2527. doi: 10.3390/cancers13112527 (PMC8196700; doi:10.3390/cancers13112527)
Supplement: Supplementary file 1 [file cancers-13-02527-s001.zip › cancers-1188855-suppl-tables.xlsx]

## Sheet: TableS1. PFS
Variable	HR	HRlower	HRupper	P	FDR
FBXO6	0.000976266	3.44883e-06	0.276354	0.0161089	0.999566
C1orf158	43.6776	1.9496	978.524	0.0172743	0.999566
C1QC	61.1879	1.09416	3421.76	0.0450921	0.999566
MACF1	43.8386	1.91665	1002.7	0.0179156	0.999566
PPIE	0.0108772	0.000316352	0.373996	0.0122496	0.999566
RLF	68.5666	1.24482	3776.76	0.0387312	0.999566
IFI44	32.2183	1.15453	899.081	0.0408973	0.999566
PRKACB	9.12122	1.41551	58.7752	0.0200445	0.999566
SPATA1	30.4684	1.11831	830.113	0.0427364	0.999566
WDR63	191.903	2.30017	16010.5	0.0198591	0.999566
LOC729970	17.7352	1.61283	195.022	0.0187375	0.999566
RWDD3	54.3688	2.52819	1169.2	0.0106973	0.999566
FAM102B	46.8817	1.03029	2133.28	0.048236	0.999566
SRGAP2C	7.92169	1.10652	56.712	0.0393266	0.999566
GPR89A	10.7787	1.3838	83.9576	0.0232004	0.999566
HIST2H4B	0.226308	0.0616102	0.831281	0.0251995	0.999566
RAB25	0.0157426	0.000490699	0.505055	0.018977	0.999566
PEA15	26.0526	1.31098	517.733	0.0325576	0.999566
HSPA6	0.00681	5.89945e-05	0.786108	0.0394661	0.999566
MPZL1	5.44	1.45025	20.4059	0.0120365	0.999566
TBX19	268.323	1.65778	43429.8	0.0311829	0.999566
C1orf21	6.1327	1.34204	28.0244	0.019312	0.999566
RGS1	3.48409	1.20782	10.0503	0.0209276	0.999566
NR5A2	0.0585619	0.0047459	0.722622	0.0268729	0.999566
PFKFB2	11.194	1.07991	116.033	0.0429294	0.999566
RCOR3	0.00956069	0.000180868	0.505378	0.021614	0.999566
2001-03-01	0.0117195	0.000342426	0.401096	0.0136336	0.999566
OR2T5	153.954	1.25526	18881.9	0.0401099	0.999566
DVL1	0.00588729	6.9053e-05	0.501935	0.0235834	0.999566
CCNL2	129.231	2.77706	6013.84	0.0130919	0.999566
CASZ1	102.9	3.79049	2793.42	0.00594014	0.999566
ECE1	17.8133	1.14573	276.955	0.0396731	0.999566
HTR1D	0.011567	0.000151704	0.881944	0.0437188	0.999566
TESK2	49.8658	1.34893	1843.39	0.0337986	0.999566
RPE65	41.2177	1.16057	1463.84	0.0411793	0.999566
ZRANB2	8.4007	1.38681	50.8879	0.0205708	0.999566
TGFBR3	58.5267	2.82925	1210.7	0.00846805	0.999566
COL11A1	273.494	2.28245	32771.4	0.0215665	0.999566
SRGAP2B	431.477	2.31581	80391.6	0.0229167	0.999566
HIST2H4A	0.196535	0.0546958	0.706198	0.0126666	0.999566
CTSS	3.68635	1.38817	9.78928	0.00884032	0.999566
CTSK	6.04742	1.33036	27.4898	0.0198353	0.999566
PKLR	0.0110246	0.000210545	0.577275	0.0256132	0.999566
SPTA1	80.5206	1.93222	3355.5	0.021106	0.999566
AIM2	4.92148	1.32538	18.2748	0.0172746	0.999566
KCNJ10	31.4325	1.02096	967.723	0.0486296	0.999566
SLC19A2	8.81336	1.40318	55.3566	0.020272	0.999566
TNFSF18	17.2587	1.31145	227.125	0.0302989	0.999566
RABIF	1870.44	1.08206	3.23322e+06	0.0476251	0.999566
SUSD4	97.198	3.89174	2427.57	0.00530969	0.999566
LBR	74.3333	1.59177	3471.26	0.0280208	0.999566
TTC13	50.3362	1.30684	1938.82	0.0354114	0.999566
TNFRSF14	105.332	1.6791	6607.65	0.027427	0.999566
ZBTB8A	0.0630131	0.00413015	0.961382	0.0467796	0.999566
FPGT.TNNI3K	340.7	4.69147	24742	0.00765435	0.999566
WARS2	0.00304212	2.01504e-05	0.45927	0.0235777	0.999566
SHC1	8.36785	1.2726	55.0219	0.0270473	0.999566
DPYSL5	0.00501841	0.000110808	0.22728	0.00649842	0.999566
MTHFD2	0.103518	0.0183794	0.583042	0.0101201	0.999566
SULT1C2	37.5225	1.17395	1199.32	0.040297	0.999566
FBLN7	114.729	1.52165	8650.24	0.0315315	0.999566
SFT2D3	0.0130973	0.000188931	0.907945	0.0450039	0.999566
PKP4	97.6212	2.29785	4147.31	0.0166247	0.999566
MYO3B	0.152887	0.0243772	0.95887	0.0449846	0.999566
DFNB59	6.62972	1.102	39.8848	0.0388235	0.999566
FSIP2	82.5054	2.16377	3145.96	0.0175274	0.999566
COL3A1	6.10313	1.02549	36.3222	0.046853	0.999566
MYO1B	4.16794	1.04379	16.643	0.0433184	0.999566
TTLL4	11.3654	1.93951	66.6008	0.00705444	0.999566
CYP27A1	29.4293	1.98301	436.752	0.0139939	0.999566
ACSL3	62.5676	1.05865	3697.84	0.046884	0.999566
RHBDD1	12.6258	1.00323	158.897	0.0497086	0.999566
PSMD1	21.8533	1.54073	309.96	0.0226425	0.999566
COPS7B	288.049	1.20888	68635.4	0.0425712	0.999566
ITSN2	3.59347	1.07743	11.9851	0.0374056	0.999566
LOC100506142	23.6395	1.51948	367.776	0.0239	0.999566
CLHC1	42.9306	1.09743	1679.41	0.044467	0.999566
C1D	219.141	1.20093	39988	0.0424697	0.999566
MAP3K2	0.00264328	7.16754e-06	0.974803	0.0490189	0.999566
ACVR1C	91.5432	2.62347	3194.3	0.0126983	0.999566
CCDC148	323.434	3.66442	28547.4	0.0114688	0.999566
IFIH1	49.7858	1.34699	1840.12	0.0338635	0.999566
C2orf66	109.595	1.42454	8431.49	0.034035	0.999566
FTCDNL1	0.00111104	1.93961e-06	0.636416	0.0357787	0.999566
TRAK2	973.65	2.09487	452531	0.0280948	0.999566
INO80D	0.0153543	0.0003612	0.652698	0.0290382	0.999566
HTR2B	26.8611	1.67558	430.609	0.0200942	0.999566
TBC1D8	5.10719e-05	4.62392e-09	0.564098	0.03748	0.999566
MREG	9.33103	1.08306	80.3907	0.0420946	0.999566
UBE2E2	9.1259	1.66166	50.1197	0.0109495	0.999566
CCRL2	13.9715	1.30053	150.095	0.0294892	0.999566
ITIH1	0.0353922	0.00136766	0.915878	0.044125	0.999566
KCTD6	32.1698	1.45174	712.864	0.0281081	0.999566
TRMT10C	23.2051	2.00392	268.71	0.0118626	0.999566
PCNP	55.6986	1.07499	2885.93	0.0459487	0.999566
BBX	173.385	2.54716	11802.3	0.0166586	0.999566
DZIP3	9.29951	1.20835	71.5694	0.0322151	0.999566
CD86	7.93548	1.07182	58.7522	0.0425738	0.999566
PODXL2	73.0089	1.354	3936.71	0.0349509	0.999566
PAK2	25.5185	1.61669	402.795	0.0213794	0.999566
GHRL	98.2508	1.81601	5315.63	0.0242604	0.999566
NGLY1	22.3214	1.21782	409.129	0.0363705	0.999566
TRANK1	28.5303	2.49534	326.2	0.00702765	0.999566
TMEM158	38.5736	1.32833	1120.14	0.0335733	0.999566
GLT8D1	2.95136	1.08605	8.02033	0.0338539	0.999566
GABRR3	71.9418	2.66373	1943	0.0110051	0.999566
ZBTB20	3.34209	1.16284	9.60545	0.0250881	0.999566
HCLS1	11.9515	1.08795	131.292	0.042468	0.999566
KPNA1	8060.66	8.48233	7.65995e+06	0.0101378	0.999566
OSBPL11	266.636	4.15282	17119.6	0.00852751	0.999566
SLC41A3	47.3869	1.35458	1657.72	0.0333957	0.999566
UROC1	0.0276366	0.00143427	0.532521	0.0174342	0.999566
HLTF	40.9618	1.8626	900.819	0.018553	0.999566
GPR171	96.56	3.27167	2849.86	0.00813779	0.999566
SHOX2	13.3755	1.65009	108.421	0.0151385	0.999566
LXN	5.312	1.0966	25.7317	0.0380312	0.999566
GHSR	9.95282	1.34505	73.6466	0.0244326	0.999566
ABHD14A	54545	24.4142	1.21862e+08	0.00557064	0.999566
KCNMB2	111.118	1.88015	6567.12	0.0236166	0.999566
SLC26A6	0.00661271	0.000130856	0.334169	0.0121541	0.999566
CLDND1	10.6558	1.26224	89.9557	0.0297101	0.999566
SH3BP2	0.0022736	1.73719e-05	0.297564	0.0143905	0.999566
HTT	16.8164	1.22837	230.219	0.0345128	0.999566
LOC650293	66.9143	1.00597	4450.95	0.0496759	0.999566
USP17L12	1898.07	2.92297	1.23254e+06	0.022337	0.999566
ODAM	147.754	2.38544	9151.88	0.0176476	0.999566
CXCL13	9.03013	1.234	66.0805	0.0302335	0.999566
COPS4	0.0140615	0.000330068	0.599046	0.0259041	0.999566
SPP1	3.74259	1.21707	11.5087	0.0212944	0.999566
ALPK1	0.00119649	1.99648e-06	0.717057	0.0392184	0.999566
MGST2	11.1259	1.08175	114.431	0.0427599	0.999566
IL15	21.1926	2.14848	209.043	0.00892731	0.999566
ABCE1	0.0240886	0.000623995	0.929911	0.0456139	0.999566
TRIM2	14.9806	1.38517	162.015	0.0258687	0.999566
HAUS3	0.0326412	0.00149625	0.712077	0.0295653	0.999566
RELL1	28.262	1.0936	730.373	0.0440209	0.999566
GNPDA2	10.5152	1.20499	91.7601	0.0332816	0.999566
FRYL	13.6397	1.19136	156.16	0.0356642	0.999566
ETNPPL	52.3523	1.91083	1434.33	0.0191119	0.999566
C4orf46	5.55719	1.13884	27.1174	0.0339453	0.999566
SH3D19	53.018	1.75072	1605.57	0.0225016	0.999566
SERF1B	41.476	1.58117	1087.96	0.0254283	0.999566
SERF1A	41.476	1.58117	1087.96	0.0254283	0.999566
SV2C	2.93917	1.01701	8.49425	0.0464688	0.999566
RGMB	87.8123	1.07878	7147.87	0.0461795	0.999566
C5orf30	8.36334	1.02555	68.2029	0.0473087	0.999566
C5orf56	20.2954	1.79065	230.031	0.0150873	0.999566
C5orf66	2042.06	6.07162	686804	0.0102418	0.999566
IGIP	55.5127	1.20001	2568.04	0.0400568	0.999566
ARL10	1496.12	1.37472	1.62824e+06	0.0404456	0.999566
ZNF346	65.2947	1.3811	3086.95	0.0336634	0.999566
SLC9A3	0.00075573	4.4668e-06	0.127861	0.00603942	0.999566
FASTKD3	7.3524	1.19404	45.2731	0.0314617	0.999566
PLCXD3	19.7371	1.96251	198.498	0.0113268	0.999566
CCDC125	32.7371	1.56258	685.865	0.0246066	0.999566
ZNF366	8.46995	1.43873	49.8635	0.0181699	0.999566
COL4A3BP	16.1022	1.07661	240.829	0.0440674	0.999566
SPOCK1	2.69088	1.14152	6.34315	0.0236669	0.999566
NR3C1	4.35044	1.24538	15.1972	0.0212333	0.999566
CCDC69	330.131	3.45315	31561.4	0.0126809	0.999566
GLRA1	61.2618	1.5332	2447.83	0.0287358	0.999566
KCNMB1	0.00327175	1.18472e-05	0.903532	0.0460062	0.999566
MTRR	197.22	1.38157	28153.4	0.0368287	0.999566
BASP1	0.250428	0.0836429	0.749782	0.0133365	0.999566
RFESD	0.000134724	4.39996e-08	0.412517	0.029542	0.999566
DAB2	560.53	2.98408	105290	0.0178246	0.999566
SSBP2	70.5176	2.34722	2118.56	0.0142286	0.999566
P4HA2	0.000916403	1.61221e-06	0.520896	0.0306569	0.999566
RNF182	0.00747648	0.000199596	0.280055	0.00808591	0.999566
MYLIP	2278.71	3.90545	1.32956e+06	0.0173496	0.999566
TRIM40	0.0122989	0.000234083	0.646191	0.0295554	0.999566
LST1	2.76048	1.03859	7.33713	0.0417626	0.999566
PHF1	562.526	2.27148	139308	0.0243416	0.999566
ZNF76	12.312	1.14661	132.202	0.0381793	0.999566
KLC4	0.000116851	3.2111e-08	0.425218	0.0304355	0.999566
NCOA7	340.997	2.85052	40792.2	0.0168905	0.999566
HINT3	56.6434	1.55571	2062.38	0.0277421	0.999566
TMEM200A	468.576	10.1493	21633.3	0.00165993	0.999566
PLEKHG1	0.0469971	0.00297857	0.741539	0.0298242	0.999566
SERPINB6	19.4136	1.06548	353.728	0.0451996	0.999566
KIF13A	123.864	1.78529	8593.75	0.025887	0.999566
CEP162	0.000806217	1.41864e-06	0.458175	0.0277254	0.999566
TRAF3IP2	17.2566	1.05015	283.568	0.0461272	0.999566
TSPYL4	0.0210445	0.000663555	0.667421	0.028581	0.999566
SOGA3	0.270969	0.0881318	0.83312	0.0226928	0.999566
OR2A4	272.388	1.60524	46220.8	0.0323029	0.999566
MPC1	93.4782	1.07798	8106.09	0.0462679	0.999566
TRIM39	6.94287	1.03457	46.5927	0.046048	0.999566
OCM	0.0307789	0.00118739	0.797836	0.0360861	0.999566
AIMP2	0.00282251	2.15837e-05	0.369102	0.0182355	0.999566
PHF14	7.34348	1.11646	48.3013	0.0380242	0.999566
ZKSCAN5	43.0926	1.39544	1330.74	0.0315269	0.999566
LRRN3	12.2817	1.28391	117.484	0.0294901	0.999566
LSM8	0.0324671	0.00107501	0.980564	0.048695	0.999566
AKR1B15	0.000258101	1.47258e-07	0.452377	0.0301494	0.999566
MGAM2	12.8892	1.20428	137.951	0.034545	0.999566
TCAF2	18.6416	1.22081	284.656	0.0354293	0.999566
PDGFA	0.0061681	5.58133e-05	0.681656	0.0340396	0.999566
AGR3	0.00130945	6.60507e-06	0.259597	0.0139061	0.999566
PGAM2	149.102	1.52068	14619.4	0.0324256	0.999566
TNS3	38.9616	1.68016	903.486	0.0224026	0.999566
2014-09-01	4.84803	1.12021	20.9813	0.0347017	0.999566
MAGI2	53.0788	1.47072	1915.63	0.0299462	0.999566
PDK4	9.3015	1.39246	62.133	0.021355	0.999566
FIS1	0.039384	0.00202406	0.766331	0.032704	0.999566
TAS2R16	0.00341321	2.70251e-05	0.431082	0.0214025	0.999566
CHN2	178.347	3.23895	9820.35	0.0112574	0.999566
ASL	71.1243	1.21379	4167.67	0.0400484	0.999566
TFEC	8.01492	1.20517	53.3028	0.0313176	0.999566
ZDHHC2	5.44602	1.05325	28.1597	0.0431918	0.999566
VPS37A	0.0117038	0.000410845	0.333406	0.0092493	0.999566
INTS10	6131.19	5.86756	6.40667e+06	0.0139387	0.999566
TACC1	18.4803	1.04899	325.571	0.0463008	0.999566
SULF1	5.44347	1.38127	21.4522	0.0154529	0.999566
STAU2.AS1	356.361	3.04186	41748.5	0.0156191	0.999566
SDC2	18.611	1.58088	219.098	0.0201255	0.999566
CPQ	7.27853	1.4062	37.6738	0.0179639	0.999566
MTDH	43.9344	1.96572	981.949	0.0170174	0.999566
FZD6	9.74134	1.15311	82.294	0.0365452	0.999566
CTHRC1	7.14738	1.43494	35.6008	0.0163601	0.999566
MTUS1	3.60332	1.00907	12.8672	0.0483973	0.999566
ZMAT4	38.0686	2.18306	663.849	0.0125869	0.999566
NCOA2	17.2275	1.55032	191.436	0.0205125	0.999566
FAM49B	23.987	1.21788	472.438	0.0366546	0.999566
ZC3H3	9.20897e-05	9.91681e-08	0.0855166	0.00769336	0.999566
PDLIM2	91.2239	2.46282	3378.97	0.0143239	0.999566
TPD52	16.9811	1.17976	244.42	0.0373917	0.999566
RECK	278.116	1.73039	44700.1	0.0298905	0.999566
PSAT1	81.9126	1.12133	5983.68	0.0441917	0.999566
OR13D1	0.0026751	8.25499e-06	0.866889	0.0446015	0.999566
LRSAM1	0.00282874	6.73114e-05	0.118877	0.00209414	0.999566
C9orf9	1037.22	2.08437	516139	0.0283955	0.999566
ZNF782	57.767	2.53786	1314.89	0.0109572	0.999566
TXNDC8	30.3919	1.06046	871.003	0.0461243	0.999566
C5	0.0169667	0.000349597	0.823428	0.0395856	0.999566
ENG	112.056	2.64379	4749.44	0.0135667	0.999566
WDR34	0.00218706	1.13665e-05	0.420819	0.0224595	0.999566
TOR1A	13.5204	1.06489	171.662	0.0445949	0.999566
RALGDS	0.0595878	0.0045838	0.77462	0.031153	0.999566
NSMF	0.0768368	0.00710714	0.830698	0.0346282	0.999566
ARRDC1.AS1	0.0456249	0.00208996	0.996014	0.049704	0.999566
URM1	0.0235812	0.000722376	0.769784	0.0351102	0.999566
TMSB4X	2.5907	1.05519	6.36066	0.037784	0.999566
TIMP1	4.86443	1.17307	20.1716	0.0292632	0.999566
XAGE5	0.07111	0.00599004	0.844173	0.0362459	0.999566
SRPX2	10.7724	1.6822	68.9839	0.0121095	0.999566
CSTF2	0.033856	0.00117177	0.978205	0.0485179	0.999566
TMEM164	61.567	2.05306	1846.27	0.0175712	0.999566
HTATSF1	4.74828	1.09799	20.534	0.0370616	0.999566
AFF2	20.8751	1.55332	280.541	0.0218952	0.999566
ZBED1	0.03848	0.00172492	0.858422	0.0397509	0.999566
CASK	36.5561	2.04421	653.723	0.0144486	0.999566
PCSK1N	470.357	5.06371	43690.5	0.00777769	0.999566
SLC35A2	0.00887408	8.13189e-05	0.9684	0.0484528	0.999566
CXCR3	16.2634	1.10352	239.687	0.0421818	0.999566
SYTL4	21.1414	1.70775	261.724	0.0174609	0.999566
ZMAT1	2.71085	1.00209	7.33342	0.0495224	0.999566
MORF4L2	247.585	4.55112	13468.8	0.00686846	0.999566
CXorf56	69.7689	2.07093	2350.49	0.0179988	0.999566
MMGT1	24.2421	1.58223	371.424	0.0220522	0.999566
BHLHB9	778.085	2.69671	224502	0.0212677	0.999566
KCNE5	100.409	1.12983	8923.45	0.0440851	0.999566
ACSL4	8.58971	1.31352	56.1721	0.0247939	0.999566
DDX3Y	2.20603	1.07698	4.51873	0.0305663	0.999566
NLGN4Y	67.6427	2.18081	2098.09	0.0161765	0.999566
MAPK8	0.0118021	0.000140636	0.99043	0.0495048	0.999566
TIMM23B	9.85227	1.13841	85.2654	0.0377371	0.999566
SRGN	13.9935	1.98052	98.8716	0.00816964	0.999566
FUT11	189.635	1.85355	19401.3	0.0263301	0.999566
PLAU	186.002	1.1616	29783.7	0.0436116	0.999566
VCL	18.4108	1.15221	294.181	0.0393824	0.999566
TMEM254	19.2113	1.25583	293.889	0.0336998	0.999566
PAPSS2	20.177	1.02603	396.785	0.0480564	0.999566
PGAM1	124.438	2.05331	7541.38	0.0212492	0.999566
SLC18A2	100.837	1.41679	7176.9	0.0340006	0.999566
ASB13	0.0608773	0.00376767	0.983645	0.0486575	0.999566
ITIH5	794.618	1.71113	369006	0.0330553	0.999566
KIN	26.9052	1.6051	450.995	0.0220829	0.999566
TRDMT1	2.13413	1.05818	4.30408	0.0341776	0.999566
ARHGAP21	8.13104	1.3112	50.4224	0.0243865	0.999566
PRTFDC1	0.00744472	8.36778e-05	0.662349	0.0323659	0.999566
RTKN2	125.729	3.47617	4547.44	0.00827779	0.999566
EGR2	58.5304	1.46868	2332.58	0.0304347	0.999566
PPA1	0.207402	0.0557267	0.7719	0.018972	0.999566
MICU1	56.1766	1.28592	2454.13	0.0365768	0.999566
KCNMA1	848.859	7.95061	90629.7	0.00465523	0.999566
HTR7	257.069	2.65035	24934.3	0.0174276	0.999566
GPAM	45.287	1.03227	1986.81	0.0481066	0.999566
PDZD8	0.0109017	0.00031198	0.380946	0.0126941	0.999566
C10orf88	36.0848	2.14082	608.231	0.0128416	0.999566
DHX32	1.97696	1.12436	3.47609	0.01793	0.999566
HELLS	0.0122419	0.000160859	0.931646	0.0463714	0.999566
CD44	697.915	4.5112	107972	0.0109071	0.999566
PTPRJ	17.6486	1.82452	170.716	0.0131639	0.999566
MS4A4A	81.9213	1.37706	4873.5	0.0345628	0.999566
LGALS12	0.0289042	0.00103959	0.803634	0.0367238	0.999566
PPP6R3	104.548	1.70326	6417.34	0.0268643	0.999566
P2RY2	0.000709742	5.62833e-07	0.894996	0.0465449	0.999566
P2RY6	100.452	1.15758	8717.08	0.0429475	0.999566
TSKU	157.298	1.4883	16624.9	0.0334046	0.999566
TRIM77	65.8008	1.49303	2899.96	0.0301991	0.999566
ELMOD1	8.91751	1.70003	46.7767	0.00966769	0.999566
RNF214	76.2911	1.72642	3371.33	0.0249316	0.999566
ARCN1	18.9202	1.29151	277.176	0.0318143	0.999566
OR51F1	0.000980342	5.71541e-06	0.168154	0.00831077	0.999566
APBB1	0.00832693	8.89381e-05	0.779618	0.0386913	0.999566
RRP8	91.8334	1.0173	8289.96	0.0491337	0.999566
OR2AG2	44.8585	1.22831	1638.25	0.0382665	0.999566
CRY2	24193.3	12.723	4.60045e+07	0.00878801	0.999566
FGF3	0.00028378	1.72989e-07	0.465528	0.0305876	0.999566
PGM2L1	32.8095	1.01602	1059.49	0.0489613	0.999566
INTS4	0.069371	0.00752033	0.63991	0.018584	0.999566
NXPE1	35.4839	2.38034	528.963	0.00962336	0.999566
AMICA1	369.121	4.43504	30721.3	0.00878696	0.999566
OR8D1	0.00281271	2.5186e-05	0.314115	0.0146359	0.999566
MS4A14	715.679	9.80357	52245.9	0.00267543	0.999566
FXYD2	0.000545828	4.90519e-07	0.607374	0.0357921	0.999566
CCND2	9.51312	1.12279	80.6026	0.0388105	0.999566
STRAP	0.00438216	4.27084e-05	0.449638	0.0215469	0.999566
GOLT1B	3334.87	12.266	906683	0.00456112	0.999566
CMAS	9.93888	1.15482	85.5384	0.0365252	0.999566
KRAS	7.70669	1.20607	49.2452	0.0309308	0.999566
ASIC1	0.00634131	4.4093e-05	0.911987	0.0459006	0.999566
LETMD1	7.0205	1.01037	48.7818	0.0487937	0.999566
ESPL1	0.0445464	0.00213326	0.930211	0.0447898	0.999566
HOXC12	0.00551619	3.71619e-05	0.818806	0.0415175	0.999566
OR6C76	5.2258e-05	3.62998e-08	0.0752317	0.00787801	0.999566
RBMS2	6.12538	1.03192	36.3597	0.0460929	0.999566
LYZ	2.09443	1.04424	4.20079	0.0373538	0.999566
SYT1	2.43779	1.08154	5.49477	0.0316336	0.999566
LRRIQ1	0.0267983	0.00203824	0.352337	0.00589461	0.999566
NTS	27.4715	1.15873	651.304	0.0402501	0.999566
MYBPC1	10.3127	1.56116	68.1239	0.0154189	0.999566
HSP90B1	818.077	2.58095	259304	0.0224502	0.999566
POLR3B	32.3533	1.19466	876.181	0.0388628	0.999566
RFX4	182.851	4.35995	7668.58	0.00628756	0.999566
PWP1	0.00755725	0.000129799	0.440005	0.0184794	0.999566
LRRC43	0.173511	0.0395779	0.760678	0.0201943	0.999566
TAS2R20	594.929	4.25529	83176.5	0.0112609	0.999566
CPNE8	15.4847	1.4594	164.298	0.0229859	0.999566
GXYLT1	36.4756	1.35675	980.628	0.032223	0.999566
ENDOU	93.1233	1.33472	6497.2	0.0363256	0.999566
NFE2	123.794	2.4477	6260.95	0.0160782	0.999566
ATP5B	12.3541	1.25878	121.249	0.0309694	0.999566
ARHGAP9	74.3145	1.04494	5285.15	0.0476848	0.999566
BEST3	0.0523502	0.00306996	0.892696	0.0415097	0.999566
CSRP2	7.65001	1.0409	56.2233	0.0455705	0.999566
LUM	16.5915	1.80939	152.138	0.0129746	0.999566
DCN	9.59615	1.33547	68.954	0.0246098	0.999566
TMCC3	24.4706	1.10171	543.526	0.0432595	0.999566
ARL1	38.1741	2.1466	678.87	0.0131333	0.999566
BRAP	607.498	2.91866	126446	0.0186109	0.999566
ZCCHC8	0.0735928	0.00676115	0.801032	0.0321853	0.999566
DNAH10OS	57.2092	1.34859	2426.89	0.0343135	0.999566
CD163	3.16595	1.22082	8.21022	0.0177714	0.999566
GOLGA3	0.00556501	4.05586e-05	0.763569	0.0386973	0.999566
ALOX5AP	8.30919	1.01333	68.1344	0.0485757	0.999566
KL	12.3402	1.17837	129.229	0.036	0.999566
OLFM4	0.0468822	0.00227849	0.964649	0.047335	0.999566
DNAJC3	0.00827349	8.07741e-05	0.847432	0.042351	0.999566
SOX1	0.00306458	1.47449e-05	0.636942	0.0335345	0.999566
STOML3	0.0637011	0.00460004	0.882129	0.0400246	0.999566
KBTBD6	0.000109437	4.69496e-08	0.255093	0.0211511	0.999566
RCBTB1	867.805	1.62871	462380	0.0346654	0.999566
TGDS	5.52411	1.03718	29.4219	0.045205	0.999566
FAM155A	14.2548	1.40687	144.435	0.0245198	0.999566
DCUN1D2	0.00917235	0.000367989	0.228627	0.00424544	0.999566
RNASE10	20.714	1.4173	302.74	0.0267724	0.999566
NYNRIN	38.6942	1.16991	1279.79	0.0405723	0.999566
SCFD1	53.2433	2.31633	1223.85	0.0129504	0.999566
PELI2	10.6633	1.06873	106.394	0.0437373	0.999566
JKAMP	9.40078	1.0113	87.3867	0.048856	0.999566
PLEKHD1	0.00148248	3.36875e-06	0.652395	0.0359502	0.999566
RNASE1	15.2057	1.69335	136.542	0.015087	0.999566
RNASE13	93.1858	1.57951	5497.64	0.0292804	0.999566
PRKD1	3.64744	1.11855	11.8938	0.0318938	0.999566
SGPP1	889.214	1.79629	440185	0.0319538	0.999566
PTPN21	21.2196	1.7222	261.452	0.0171153	0.999566
BAG5	11.357	1.11577	115.598	0.0401211	0.999566
DLK1	32.1842	1.18247	875.984	0.0394567	0.999566
ANGEL1	15.5797	1.34556	180.391	0.0279857	0.999566
NPAP1	4.64449	1.18664	18.1785	0.027401	0.999566
GOLGA8J	3161.33	5.25968	1.90012e+06	0.0135697	0.999566
RAD51	218.998	4.62741	10364.3	0.006173	0.999566
GALK2	14.8088	1.28876	170.163	0.0304944	0.999566
USP8	96.8184	3.51515	2666.69	0.006871	0.999566
C15orf39	0.0408935	0.00169534	0.986395	0.0490222	0.999566
LTK	182.712	2.83678	11768.1	0.014262	0.999566
AAGAB	53.954	1.76752	1646.96	0.0222238	0.999566
HOMER2	9.21021	1.38751	61.1368	0.0214994	0.999566
PLEKHO2	55.457	1.6559	1857.28	0.0249945	0.999566
LINS1	8.41104	1.13908	62.1077	0.036832	0.999566
SNX29	40.6966	1.01518	1631.44	0.049072	0.999566
VWA3A	29.4524	1.77731	488.066	0.0182049	0.999566
HS3ST4	0.0224368	0.000645974	0.779302	0.0359296	0.999566
CA7	0.00703443	6.56456e-05	0.753793	0.0376656	0.999566
ZFP1	0.0125766	0.000378204	0.418215	0.0143827	0.999566
NUDT7	198.183	3.03938	12922.5	0.0130825	0.999566
COX4I1	0.0503198	0.00295065	0.858143	0.0388589	0.999566
TEKT5	110.86	1.79006	6865.63	0.0253159	0.999566
IGSF6	94.8675	3.48468	2582.69	0.00692375	0.999566
CES1	170.64	1.22991	23675.1	0.0411327	0.999566
BBS2	0.000653876	6.68192e-07	0.639867	0.0368838	0.999566
TK2	297.765	1.23923	71547.8	0.0416849	0.999566
NOB1	0.0350291	0.00155387	0.789664	0.0349854	0.999566
CMTR2	10.9759	1.24683	96.621	0.0308698	0.999566
PKD1L3	55.8113	1.66646	1869.18	0.0247661	0.999566
BCAR1	0.000212636	1.93858e-07	0.233233	0.0179065	0.999566
SPATA2L	0.00221756	1.13347e-05	0.43385	0.0231979	0.999566
ARHGDIG	403.641	2.31058	70512.8	0.022733	0.999566
C16orf74	0.00192651	4.56708e-06	0.812652	0.0426388	0.999566
EFCAB5	117.818	1.19703	11596.4	0.0416733	0.999566
HEXIM2	0.0671144	0.00576344	0.781538	0.0310242	0.999566
ITGA3	0.203006	0.0443201	0.929858	0.0400119	0.999566
GDPD1	9.87479e-05	1.39773e-07	0.0697642	0.00586105	0.999566
MAP2K6	0.0317663	0.00168499	0.598878	0.0213269	0.999566
GPR142	0.0111552	0.000217292	0.572681	0.0252623	0.999566
GPRC5C	83.3654	1.17672	5906.06	0.0418684	0.999566
GEMIN4	0.0219615	0.000499535	0.965516	0.0479125	0.999566
ZZEF1	26.0852	1.09562	621.05	0.0437554	0.999566
CHRNE	0.0125689	0.000247069	0.639403	0.0290328	0.999566
HS3ST3A1	16.8617	1.13291	250.961	0.0403115	0.999566
SHMT1	0.0183387	0.000563273	0.597059	0.0244374	0.999566
FAM83G	0.0834173	0.00709652	0.980542	0.048201	0.999566
POLDIP2	5.64696e-06	3.07707e-10	0.103631	0.0158422	0.999566
BLMH	0.0121123	0.000151113	0.970852	0.048474	0.999566
MYO1D	0.00867492	8.7988e-05	0.855279	0.0426928	0.999566
C17orf102	814.735	6.17086	107569	0.00713629	0.999566
STAT5B	51.115	1.4708	1776.42	0.029775	0.999566
ADAP2	8.90512	1.07758	73.5917	0.0424269	0.999566
KRTAP9.9	1117.95	2.86355	436456	0.0211374	0.999566
MGC57346.CRHR1	44.074	1.84279	1054.12	0.0194203	0.999566
HOXB.AS3	8.02091	1.07537	59.8262	0.0422714	0.999566
P2RX5.TAX1BP3	83.5829	1.79649	3888.74	0.0238847	0.999566
CSH2	619.163	3.0404	126089	0.0177921	0.999566
LINC01387	0.000668835	1.66888e-06	0.268048	0.0168247	0.999566
TWSG1	8836.23	3.86002	2.02276e+07	0.0213257	0.999566
GREB1L	4.71486	1.08033	20.5769	0.0391366	0.999566
C18orf8	28.6279	1.84718	443.678	0.0164484	0.999566
PSMA8	329.494	1.13868	95344.4	0.0449766	0.999566
CDH20	44.1954	1.30782	1493.5	0.0349118	0.999566
ANKRD29	10.9987	1.32786	91.1034	0.0262264	0.999566
TLE6	0.0219638	0.000523107	0.922194	0.0452372	0.999566
CACTIN.AS1	0.00407529	2.2114e-05	0.751016	0.0386829	0.999566
ZNF559.ZNF177	45.1224	1.20081	1695.54	0.0395067	0.999566
KMT2B	856.04	1.35156	542192	0.040219	0.999566
MED29	97.7544	1.67778	5695.57	0.0271421	0.999566
CLPTM1	14.1376	1.17286	170.414	0.0370238	0.999566
FTL	4.10042	1.01451	16.5731	0.0476841	0.999566
CLEC11A	15.5859	1.33605	181.819	0.028444	0.999566
ZSCAN1	977.985	4.49062	212990	0.0121833	0.999566
TCF3	0.197082	0.0402733	0.964448	0.0450011	0.999566
MYDGF	84.5664	2.1504	3325.65	0.017853	0.999566
ZNF571	0.0077853	0.000137928	0.439439	0.0182976	0.999566
WDR87	14.7807	1.45014	150.655	0.0229828	0.999566
CLC	0.00484467	6.28469e-05	0.37346	0.016205	0.999566
IGFL4	54.9341	2.1571	1398.99	0.0152921	0.999566
PRKD2	0.0379901	0.00304838	0.473447	0.0110573	0.999566
SIGLEC14	0.0071988	0.000165312	0.313485	0.0103946	0.999566
NLRP12	0.00500821	2.8284e-05	0.886798	0.0449148	0.999566
TRAPPC5	0.0254232	0.000893841	0.723104	0.031574	0.999566
APOC1	6.40109	1.67003	24.5349	0.0067679	0.999566
NDUFA3	49.7011	1.36342	1811.77	0.0332607	0.999566
ZNF20	8.82194	1.01377	76.7695	0.0485694	0.999566
ZNF564	6.75854	1.20905	37.7801	0.0295435	0.999566
HOMER3	80.2605	1.76983	3639.77	0.0242401	0.999566
DEFB127	3.07311e-05	8.67014e-09	0.108926	0.0127157	0.999566
MGME1	0.0438189	0.0020678	0.928572	0.0446932	0.999566
BPIFA2	0.00969877	0.000119407	0.787777	0.0388013	0.999566
SULF2	191.755	3.27101	11241.2	0.0113898	0.999566
FAM210B	151.534	1.17855	19483.7	0.0427375	0.999566
C20orf85	0.00179679	2.41672e-05	0.133589	0.00403223	0.999566
OPRL1	0.00463053	6.37467e-05	0.336359	0.0139605	0.999566
RALGAPA2	1000.57	2.29175	436843	0.025924	0.999566
CST11	0.0485898	0.00348212	0.678026	0.0245185	0.999566
ZNF337	1280.32	4.77685	343161	0.0121365	0.999566
UQCC1	12.5233	1.0304	152.207	0.0473159	0.999566
ACOT8	31.5382	1.09259	910.365	0.0442645	0.999566
ANKRD60	7639.12	1.637	3.56482e+07	0.0380507	0.999566
CTSZ	162.658	1.3353	19814	0.0377119	0.999566
SIM2	0.0163616	0.00048245	0.55488	0.0221625	0.999566
IGSF5	437.559	4.61616	41475.5	0.00882909	0.999566
CBS	0.020341	0.000728922	0.56763	0.0218259	0.999566
KRTAP10.2	81.7064	1.34746	4954.46	0.0355222	0.999566
RNF185	181.659	1.55828	21177.2	0.0321397	0.999566
SLC5A1	0.0367771	0.00158711	0.852209	0.0394279	0.999566
GALR3	2203.49	3.04311	1.59552e+06	0.0219515	0.999566
L3MBTL2	51.8607	1.37086	1961.93	0.0331607	0.999566
2003-09-01	0.0826581	0.00950555	0.718777	0.0238712	0.999566
FAM118A	4.15133	1.26502	13.6232	0.0188899	0.999566
GRAMD4	0.00616312	6.71926e-05	0.565301	0.0272884	0.999566
TBC1D22A	95.0977	1.07142	8440.72	0.0465794	0.999566
UFD1L	0.00608698	5.71757e-05	0.648026	0.0321835	0.999566
PVALB	0.0741389	0.00692847	0.793331	0.0314447	0.999566
RPS19BP1	0.0120514	0.00025178	0.576836	0.0251736	0.999566
SLC25A17	216.127	1.45129	32185.9	0.0352162	0.999566
NAGA	194.518	2.18675	17302.9	0.0213551	0.999566

## Sheet: TableS2. CK_positive
SYMBOL	FC	P.Value	FDR
BUB1	1.50811	2.22071e-06	0.0433594
ARGLU1	0.416133	7.83297e-06	0.0764694
WWP2	0.64983	1.55432e-05	0.0842097
OPRD1	1.38516	1.72517e-05	0.0842097
ZNF703	1.37429	2.51124e-05	0.098064
ABHD1	1.33478	4.08712e-05	0.133002
FNDC3A	0.641138	0.00011846	0.330419
GHITM	0.688209	0.000199275	0.443925
PRR21	1.25879	0.000222019	0.443925
SIX1	0.491838	0.000286718	0.443925
USP38	1.36726	0.000291915	0.443925
TSPAN7	0.625209	0.000301436	0.443925
DGAT2L6	1.29983	0.000324321	0.443925
RAB8B	0.632084	0.000333335	0.443925
HSD17B6	1.25845	0.000352123	0.443925
SLC34A2	1.34977	0.000363779	0.443925
DNAJB2	0.697957	0.000448807	0.502814
CALD1	0.545954	0.000477041	0.502814
MED20	1.45289	0.000494286	0.502814
ATP5G3	0.694797	0.000549084	0.502814
ITGB4	1.24096	0.000559252	0.502814
PAN2	0.514424	0.000611284	0.502814
OR8G1	1.41164	0.000635444	0.502814
RGN	1.27885	0.000648472	0.502814
FDX1	0.741677	0.000717994	0.502814
SEMA3F	1.29869	0.000748721	0.502814
ROS1	1.29526	0.000750872	0.502814
RGCC	0.617325	0.000818593	0.502814
FAM83B	1.2902	0.000823663	0.502814
ATP6V0A1	0.475321	0.000850563	0.502814
DEFB133	1.23093	0.000864096	0.502814
IL31RA	1.32311	0.00092782	0.502814
MT1IP	1.42	0.000985829	0.502814
ARCN1	0.718524	0.00099324	0.502814
ANKRD18B	1.25465	0.00107181	0.502814
LIX1L	0.786811	0.00112247	0.502814
LRRC72	1.3717	0.0011564	0.502814
ARHGEF28	0.545947	0.00119456	0.502814
PCDH15	1.32493	0.0012523	0.502814
DEPDC1	1.24995	0.00125381	0.502814
AASS	1.32715	0.00128315	0.502814
YRDC	1.39711	0.00132915	0.502814
RNF182	1.32508	0.00134052	0.502814
CEMIP	1.35875	0.00136858	0.502814
OR2H2	1.31182	0.00141343	0.502814
CLDN34	1.32308	0.00145423	0.502814
ZBTB18	1.31372	0.00146158	0.502814
FSHR	1.4057	0.00148216	0.502814
TLL1	1.29735	0.00148301	0.502814
AP1G1	1.22948	0.001516	0.502814
LINC01496	1.27244	0.00154461	0.502814
PKP2	0.693402	0.00160113	0.502814
EPYC	1.31717	0.00163492	0.502814
FAM186B	1.28842	0.00167412	0.502814
DYX1C1	0.733736	0.00169847	0.502814
SMO	1.23563	0.00170554	0.502814
TMEM87A	0.562114	0.0017222	0.502814
INSM1	0.666058	0.00176727	0.502814
GRAMD2	1.25875	0.001768	0.502814
ARL14EPL	1.27034	0.00181314	0.502814
CDR2	0.705306	0.00181556	0.502814
flawmawbo	0.681637	0.00182222	0.502814
SLCO4A1.AS1	1.20379	0.00182603	0.502814
ELOVL3	1.27691	0.00192194	0.502814
HSPB1	0.755889	0.00194442	0.502814
AARS	0.543596	0.00197041	0.502814
PAK6	1.27714	0.00197139	0.502814
OR52E1	1.22537	0.00197764	0.502814
GABRG3	1.26369	0.00198011	0.502814
SLC33A1	0.741709	0.00201729	0.502814
ACTA1	0.816166	0.00207904	0.502814
IQCD	1.24474	0.00209897	0.502814
ZNF641	1.23753	0.00210079	0.502814
CCSER2	0.374558	0.002137	0.502814
ABCA3	0.731554	0.00216886	0.502814
GNAS	0.429332	0.00223786	0.502814
FTMT	1.27941	0.00224128	0.502814
PLEKHH1	0.277169	0.00225615	0.502814
OXR1	0.697341	0.00228952	0.502814
SNX2	0.527386	0.00235113	0.502814
PFKFB1	1.31057	0.00235249	0.502814
EPHB2	0.716675	0.0023737	0.502814
KIF24	1.30632	0.00243533	0.502814
SNX25	0.673051	0.00249477	0.502814
GON4L	0.620971	0.00257358	0.502814
RNF39	1.26382	0.00257606	0.502814
MAD2L1	1.28594	0.00258699	0.502814
MUC7	1.28206	0.00259875	0.502814
MAST4	0.710574	0.00261607	0.502814
OR5AN1	1.24264	0.00266002	0.502814
WEE2	1.39817	0.00266467	0.502814
ZMAT1	0.594711	0.00267102	0.502814
C15orf39	1.23974	0.00270037	0.502814
GUCD1	0.801328	0.00273209	0.502814
NUDT19	1.28745	0.00276208	0.502814
METTL15	0.692022	0.00277743	0.502814
CNOT4	0.603651	0.0027819	0.502814
OR10A7	1.24201	0.00279703	0.502814
EIF2S2	0.769486	0.00281509	0.502814
EPHX2	0.758961	0.00281516	0.502814
EAPP	0.675804	0.00282958	0.502814
TIMM10B	0.806491	0.00283229	0.502814
RNF133	1.49874	0.00283577	0.502814
MAGT1	0.674624	0.00284581	0.502814
STX8	0.665849	0.00285412	0.502814
SH3BGRL	0.681402	0.00291484	0.502814
CNOT1	0.672753	0.00292031	0.502814
RFK	1.21081	0.00292211	0.502814
DCTN4	0.630222	0.00295824	0.502814
UEVLD	0.802787	0.00296787	0.502814
TMEM43	0.782341	0.00298469	0.502814
TRO	0.606944	0.00299465	0.502814
HMGN3	0.524837	0.00304027	0.502814
BECN2	1.18448	0.00304804	0.502814
GSKIP	1.36828	0.0030761	0.502814
AANAT	1.21799	0.0031853	0.502814
MAP7	0.778306	0.00321416	0.502814
FAM72C	1.2117	0.00324501	0.502814
HHIPL1	1.23092	0.00328039	0.502814
DKK1	1.33992	0.00329749	0.502814
FAM47C	1.32883	0.00333494	0.502814
PSMC1	0.828519	0.00338017	0.502814
FPR3	0.734314	0.00341708	0.502814
SLC35A1	0.64593	0.00342749	0.502814
ANO5	1.17464	0.00343519	0.502814
HNRNPA1P33	1.21934	0.00344342	0.502814
MYH1	1.2824	0.00352024	0.502814
UBB	0.565494	0.00354981	0.502814
NRCAM	0.596989	0.00355234	0.502814
SRGN	0.746829	0.00355666	0.502814
POLR3E	0.652594	0.00365959	0.502814
CXCL16	0.572641	0.00366328	0.502814
TEAD1	0.750408	0.00366998	0.502814
NKAIN1	1.18355	0.00368842	0.502814
SMN1	0.458198	0.00370996	0.502814
PIAS3	0.75472	0.00374237	0.502814
IL22RA1	1.24666	0.00375361	0.502814
GLI1	1.20345	0.00376527	0.502814
SPATA31C2	1.34822	0.00380855	0.502814
UQCRC1	1.2459	0.00383297	0.502814
ZCCHC12	1.24279	0.00384909	0.502814
SLC6A15	1.17868	0.00385678	0.502814
STEAP4	0.70894	0.00386883	0.502814
MYO1H	1.3042	0.00389779	0.502814
SHQ1	1.23859	0.00390482	0.502814
TERF2IP	0.614465	0.00397316	0.502814
HIPK3	0.660291	0.00398273	0.502814
PPIAP30	0.701648	0.00399232	0.502814
HRNR	1.23802	0.00403596	0.502814
ZNF155	1.2631	0.00406325	0.502814
MCEE	0.767323	0.00407106	0.502814
COPB2	0.751822	0.00407638	0.502814
ZNF143	0.590432	0.00408284	0.502814
ATP11C	1.354	0.00411533	0.502814
MTRNR2L1	0.71326	0.00411538	0.502814
GINS1	1.34492	0.00412873	0.502814
ZBTB10	1.21239	0.00419821	0.502814
ALMS1	1.37121	0.00422848	0.502814
AMIGO1	0.748003	0.00436584	0.502814
SLC30A10	1.22731	0.00438796	0.502814
VAPA	0.682622	0.00440309	0.502814
HMGXB3	0.823353	0.0044547	0.502814
HOXC12	1.26112	0.00454583	0.502814
AAAS	0.501086	0.00455567	0.502814
CANX	0.413615	0.00456598	0.502814
NDST4	1.53215	0.00458035	0.502814
TUBD1	1.25365	0.00460338	0.502814
AKAP11	0.741172	0.00460525	0.502814
DPYSL3	1.29152	0.00460558	0.502814
GSG2	1.27116	0.00471448	0.502814
PLEKHG3	0.720605	0.00471966	0.502814
DOCK9	0.73129	0.00474279	0.502814
ZFP92	1.19953	0.00476728	0.502814
AVPR1A	0.843416	0.00481229	0.502814
TCTN3	1.18528	0.00483517	0.502814
RPL13	1.32243	0.00483994	0.502814
KCNA2	0.826644	0.00485112	0.502814
B4GALNT3	0.671808	0.00486975	0.502814
GLYR1	0.711411	0.00489846	0.502814
COL6A6	1.18544	0.00492343	0.502814
C4orf26	1.22676	0.00493295	0.502814
SMPD2	0.656312	0.00496529	0.502814
ETAA1	1.22726	0.00497407	0.502814
MVP	0.522348	0.00498889	0.502814
UBR4	0.539381	0.00500195	0.502814
CHST1	1.22362	0.00500526	0.502814
NOSTRIN	0.65164	0.00500855	0.502814
SEMA4C	1.19479	0.0050199	0.502814
TACR2	1.26791	0.00504315	0.502814
CCNA1	1.1895	0.00507367	0.502814
MMADHC	0.696909	0.00508038	0.502814
PRKACB	0.62243	0.00516839	0.502814
KIAA1024L	1.26912	0.00517725	0.502814
SERPINA4	1.22276	0.00519006	0.502814
COL13A1	1.21457	0.00520302	0.502814
MKI67	1.32543	0.00521381	0.502814
DNAH14	1.32902	0.00522668	0.502814
CTAGE9	1.27833	0.00524603	0.502814
REN	1.28965	0.00524907	0.502814
HINT2	0.813745	0.00527333	0.502814
PPP1R37	0.685788	0.0053136	0.502814
SLCO1B3	1.29339	0.00532027	0.502814
OR6C70	1.19283	0.00532538	0.502814
OR1L8	1.24767	0.00542036	0.502814
ATP13A5.AS1	1.25197	0.00544773	0.502814
STAG3L1	0.766081	0.00545511	0.502814
DTX4	1.26111	0.00548809	0.502814
GABRR1	1.36679	0.00552255	0.502814
PAQR5	1.24296	0.00554291	0.502814
CRIPAK	0.655236	0.00554474	0.502814
TMEM167B	0.630909	0.0055784	0.502814
ZBTB7A	0.810645	0.00568264	0.502814
SPAM1	1.24252	0.00568296	0.502814
RP11.307P5.1	1.213	0.00570553	0.502814
TBC1D24	0.772325	0.00576215	0.502814
EHF	1.29563	0.00579644	0.502814
FIGNL2	1.24357	0.0058246	0.502814
KLF14	1.22689	0.00583361	0.502814
PON2	0.747293	0.00587154	0.502814
FOXO4	0.787643	0.00589591	0.502814
SYNPR	1.32633	0.00591487	0.502814
C2orf27A	0.633024	0.00596901	0.502814
DNAH11	1.23135	0.00597853	0.502814
RNF148	1.33546	0.005985	0.502814
KIAA1522	1.2488	0.00598853	0.502814
DNAJC28	0.651567	0.00603063	0.502814
STOX2	1.32614	0.00604753	0.502814
RNF175	1.20167	0.00607463	0.502814
TTC29	1.22993	0.00607618	0.502814
LNX2	0.789723	0.00614161	0.502814
SLC23A2	0.736118	0.00617285	0.502814
DNAJC25	1.24848	0.00620022	0.502814
LUM	0.712152	0.00623499	0.502814
NPIPB5	0.675062	0.00628999	0.502814
JUNB	0.742873	0.00629614	0.502814
MEI1	0.808581	0.00634225	0.502814
OR8S1	1.2117	0.00636167	0.502814
CCDC71L	1.17893	0.00652799	0.502814
EIF4G1	0.716402	0.00653161	0.502814
GABRA1	1.25596	0.00653593	0.502814
GTF2A1	0.70508	0.00656261	0.502814
SLC9B2	1.39779	0.00662616	0.502814
C5orf67	1.28321	0.00664167	0.502814
OR11A1	1.28386	0.00671818	0.502814
RNFT1	1.18827	0.00672027	0.502814
OC90	1.15876	0.00678056	0.502814
DEFA5	1.37622	0.00679679	0.502814
RBPJL	1.20196	0.00685709	0.502814
NMT1	0.732144	0.00693797	0.502814
DUSP21	1.26119	0.00696397	0.502814
LPIN2	0.754109	0.00698545	0.502814
NOS2	1.23657	0.00699309	0.502814
B2M	0.713056	0.00700759	0.502814
PLXNA2	1.2506	0.00705464	0.502814
HIST1H3C	1.20974	0.00705664	0.502814
IQSEC2	1.27405	0.00706514	0.502814
MAFTRR	0.793293	0.00711177	0.502814
SPARCL1	0.498996	0.00711865	0.502814
LIG1	1.27844	0.00712072	0.502814
LMBRD2	0.574578	0.00712735	0.502814
BTBD18	1.20344	0.00719593	0.502814
SAMD4B	0.772123	0.0072248	0.502814
IL36A	1.23978	0.00724318	0.502814
OLFM3	1.26828	0.00725457	0.502814
OTOP2	1.17862	0.00725863	0.502814
RABEP1	0.732544	0.00729096	0.502814
RPAP3	1.21392	0.0073174	0.502814
PPP5C	0.71707	0.00734065	0.502814
TIMM44	1.27403	0.00735038	0.502814
MRGPRX3	1.19363	0.00737011	0.502814
BCL11B	1.24836	0.00738619	0.502814
MICU1	0.846307	0.00739588	0.502814
C1QL2	1.19744	0.0075276	0.502814
SIMC1	0.73013	0.00752842	0.502814
NTNG1	1.36387	0.00756458	0.502814
PARP16	1.26558	0.00757986	0.502814
CCL23	0.847162	0.00758479	0.502814
C18orf8	0.793372	0.0075856	0.502814
IDH3G	0.799938	0.0075942	0.502814
TMEM101	1.2467	0.00759576	0.502814
PEG10	0.556746	0.0076408	0.502814
ZFAND5	0.678106	0.00766304	0.502814
ECHDC1	1.20446	0.00773572	0.502814
CNTN5	1.23897	0.00774491	0.502814
MAEL	1.26108	0.00775565	0.502814
HCN1	0.698993	0.0077582	0.502814
UNC5C	1.26083	0.00777452	0.502814
MYOD1	1.24183	0.00779175	0.502814
FAM71D	1.21276	0.00783138	0.502814
CNIH1	1.3226	0.00783528	0.502814
CALR	0.719081	0.00783703	0.502814
WIPF2	1.25166	0.00789078	0.502814
STK32B	1.26325	0.00791359	0.502814
CENPA	1.22614	0.007923	0.502814
KEL	1.20851	0.00796114	0.502814
C1orf109	0.838438	0.00796207	0.502814
COG3	0.721535	0.00802145	0.502814
ANKS3	1.27923	0.00803577	0.502814
CRYAB	0.620275	0.00809615	0.502814
APOD	0.575993	0.00811477	0.502814
CPNE3	0.821525	0.0081916	0.502814
F12	1.23464	0.00824051	0.502814
CNNM2	0.656731	0.00829755	0.502814
LYPD2	0.851906	0.00831294	0.502814
DEFB106A	1.20126	0.00834474	0.502814
RSF1	0.726355	0.00835237	0.502814
MYOF	0.672694	0.00841237	0.502814
ZNF471	1.15543	0.008418	0.502814
SYCE2	1.23188	0.00844168	0.502814
TENM4	0.762593	0.00844944	0.502814
HEPN1	1.19579	0.0084674	0.502814
HTR3E	1.27899	0.00847319	0.502814
KLHL38	1.268	0.00847838	0.502814
CSTL1	1.18165	0.00848142	0.502814
USP17L26	1.23276	0.0084902	0.502814
TENM1	1.22191	0.00855168	0.502814
CASK	0.730132	0.00860671	0.502814
MMD	1.22156	0.00861253	0.502814
SLC8A2	0.712578	0.00865371	0.502814
ND1	0.599184	0.00867064	0.502814
ADCY6	0.846073	0.00867558	0.502814
RSRP1	0.684386	0.0087413	0.502814
NDUFAF4	1.36587	0.00878064	0.502814
RGPD8	0.495844	0.0087843	0.502814
IGSF3	1.27534	0.00880628	0.502814
KY	1.20091	0.00881871	0.502814
FBP1	1.16414	0.00883429	0.502814
MAP3K10	1.20054	0.00884116	0.502814
PFAS	0.829129	0.00888268	0.502814
TSHZ3	1.18051	0.00889599	0.502814
ASPG	1.28992	0.00891423	0.502814
TTC1	0.681712	0.00899922	0.502814
ST7.AS1	1.29558	0.00909259	0.502814
OR4C46	1.28749	0.00914187	0.502814
CCDC96	0.747859	0.00920867	0.502814
MYL9	0.695794	0.00924943	0.502814
GOLGA2	0.772792	0.00926809	0.502814
TTLL12	0.811443	0.00928378	0.502814
ZNF700	0.711865	0.00933213	0.502814
SH3YL1	1.23042	0.00933679	0.502814
BANF2	1.18087	0.00935171	0.502814
LOC101928137	0.844944	0.009371	0.502814
VPS13D	1.24887	0.00938105	0.502814
TMOD1	0.737579	0.00940317	0.502814
ANLN	1.19508	0.00941221	0.502814
GABRB1	0.617471	0.00942153	0.502814
MLLT4	0.726997	0.00942571	0.502814
MYL12A	0.784712	0.00943731	0.502814
RARRES1	0.597646	0.00944746	0.502814
NWD2	1.27386	0.00947072	0.502814
FAM47E	1.24382	0.00949741	0.502814
CD74	0.71316	0.00949877	0.502814
RGS21	0.803879	0.00951852	0.502814
OR51F1	1.241	0.00955942	0.502814
OR13C4	1.23355	0.00956487	0.502814
LY6G5B	0.368648	0.00961572	0.502814
CRTAM	1.18155	0.00963239	0.502814
SDE2	1.23152	0.00963732	0.502814
OR4C45	1.22418	0.00964291	0.502814
SREBF1	0.82993	0.00964773	0.502814
CSRP3	1.25476	0.00964985	0.502814
RASA4	0.797016	0.00968467	0.502814
SRSF6	0.791404	0.00968957	0.502814
CRHR1	1.34055	0.00970859	0.502814
GOLGA4	0.753231	0.00971577	0.502814
SHISA6	1.34674	0.0097223	0.502814
ARHGAP20	1.20202	0.00972252	0.502814
NAP1L2	1.19736	0.00978005	0.502814
GLI3	0.813665	0.00981547	0.502814
PLK1	1.20965	0.00982884	0.502814
OR56A3	1.20361	0.00984437	0.502814
SPINK6	1.41041	0.0098614	0.502814
DUSP16	0.842837	0.00987783	0.502814
CACNA1I	1.21945	0.00991326	0.502814
TRAF7	1.26002	0.0099319	0.502814
PRRG2	1.17581	0.00994126	0.502814
DYNLL1	0.604905	0.00999275	0.502814
MROH7	1.2971	0.0100199	0.502814
LARP1B	0.816134	0.0100398	0.502814
2008-09-01	0.668705	0.0100533	0.502814
LRRC37A3	0.716121	0.0100729	0.502814
CHGB	0.656924	0.0101007	0.502814
ERMP1	1.25289	0.0101698	0.502814
NDRG1	1.26935	0.0101717	0.502814
SAT2	1.31012	0.0101989	0.502814
EMC3	0.754249	0.0102074	0.502814
TSNAX.DISC1	1.26367	0.010234	0.502814
XKR9	1.16393	0.0102358	0.502814
UBE2H	0.611288	0.010238	0.502814
PPP1R15B	0.777082	0.0102467	0.502814
CD164	0.670887	0.0102755	0.502814
ITGB6	1.15188	0.0103262	0.502814
HTR1F	1.43912	0.0103653	0.502814
ASB16	1.31101	0.0103826	0.502814
MMP14	1.23435	0.0104399	0.502814
CD63	0.648724	0.0104752	0.502814
TPM1	0.692275	0.0105535	0.502814
LRP1B	1.21229	0.0105713	0.502814
WFDC10B	1.17633	0.0105879	0.502814
MRAP2	0.636425	0.0106348	0.502814
SH3D21	1.25116	0.010667	0.502814
NME8	1.15271	0.010676	0.502814
TMEM94	1.15047	0.010709	0.502814
NAPA	0.744178	0.0107305	0.502814
CHD9	0.732682	0.0107329	0.502814
RGS2	0.592568	0.0107559	0.502814
IFNA5	1.19544	0.0107641	0.502814
RBP1	1.27678	0.0107743	0.502814
OPN1LW	1.3367	0.0108193	0.502814
TMEM140	1.14409	0.0108241	0.502814
MLEC	0.754629	0.0108327	0.502814
CDCA7L	1.65955	0.0108613	0.502814
NPTX1	1.29595	0.0108968	0.502814
PIM3	1.23004	0.0109489	0.502814
MNAT1	0.656901	0.0109536	0.502814
UXS1	1.28109	0.0109723	0.502814
FUT10	1.16555	0.0109974	0.502814
ADH6	1.16238	0.0110405	0.502814
OR2J3	1.29284	0.0110601	0.502814
C1QTNF7	1.30112	0.0111019	0.502814
FANCB	1.16417	0.0111122	0.502814
MOB3A	1.20341	0.011167	0.502814
C15orf65	0.803981	0.0111815	0.502814
SCGB2A2	1.17373	0.0112589	0.502814
SLCO2A1	0.662419	0.0112647	0.502814
LGALS14	1.19326	0.0113021	0.502814
MTRNR2L2	0.752962	0.0113037	0.502814
STK36	0.835174	0.0113113	0.502814
SNAPC2	0.795502	0.0113649	0.502814
IL1RAPL1	1.19227	0.011392	0.502814
MCL1	0.59024	0.0114147	0.502814
RANBP3L	1.20389	0.0114638	0.502814
GCSH	0.735995	0.0115471	0.502814
MBD4	0.774118	0.0115531	0.502814
GNG5	0.727683	0.0115635	0.502814
DDX46	1.18765	0.0115647	0.502814
COCH	1.18601	0.0116653	0.502814
STPG1	1.22651	0.0116676	0.502814
CDKN1B	0.774092	0.0116956	0.502814
MED24	0.619453	0.0117337	0.502814
MIEF2	1.17802	0.0117528	0.502814
MUC20	0.805843	0.0118063	0.502814
ANKRD62	1.18305	0.0118127	0.502814
TAS2R16	1.18941	0.0118402	0.502814
GOLGA8N	0.692152	0.0118921	0.502814
TNIK	0.620839	0.0119141	0.502814
PBOV1	0.75184	0.0119237	0.502814
CHST4	1.2057	0.011933	0.502814
GTF2IRD1	1.28733	0.0119592	0.502814
TYMS	0.807798	0.0119802	0.502814
PROKR2	1.23468	0.011992	0.502814
MPP4	1.15234	0.0120601	0.502814
PHLDA1	0.811551	0.0121346	0.502814
SF3B2	0.840612	0.0121381	0.502814
PLXNB2	0.735883	0.0121517	0.502814
PLPPR2	1.23601	0.0121645	0.502814
CA13	1.13891	0.0121773	0.502814
AP2A1	0.810287	0.0121943	0.502814
PRR19	1.27102	0.0122004	0.502814
SLC22A25	1.20901	0.0122272	0.502814
NAP1L4	0.596039	0.0122395	0.502814
DPPA5	1.30288	0.0122684	0.502814
LCMT1	0.85435	0.0123026	0.502814
ERN1	0.75182	0.0123411	0.502814
NEB	0.295366	0.0123448	0.502814
SRP72	0.777196	0.0124469	0.502814
ELMOD3	0.786008	0.0124499	0.502814
AIP	0.806038	0.0125028	0.502814
PRR12	0.837908	0.0125564	0.502814
NDUFAB1	0.694447	0.0125745	0.502814
SHISA5	0.738505	0.0125896	0.502814
CYB561D1	1.23832	0.0126867	0.502814
TXNDC11	0.801898	0.0127351	0.502814
MEIOB	0.843992	0.0127373	0.502814
N4BP2L2	0.47833	0.0127541	0.502814
LOC100129216	1.43238	0.0127608	0.502814
FAM71C	1.30665	0.0127948	0.502814
ABHD14B	1.22369	0.0128057	0.502814
KIAA0319L	0.802106	0.0128157	0.502814
OR1A1	1.31698	0.0128385	0.502814
TTLL3	1.163	0.012847	0.502814
OR10H4	1.26853	0.0129167	0.502814
DCN	0.712268	0.0129287	0.502814
SPANXN3	1.23679	0.0129879	0.502814
OR13C9	1.22995	0.0129931	0.502814
NEU2	1.22392	0.013009	0.502814
STK17B	0.649278	0.0130139	0.502814
BGN	0.672241	0.0130674	0.502814
NLRC5	0.801675	0.0130737	0.502814
PCDH8	0.543597	0.013247	0.502814
CHIA	1.17456	0.0132473	0.502814
OR2M7	1.21524	0.0132947	0.502814
LINC01089	0.80998	0.0132967	0.502814
ATL1	1.18176	0.0133136	0.502814
ROCK1	0.791455	0.0133241	0.502814
CNST	0.839598	0.0133336	0.502814
ARHGDIB	0.816793	0.0133451	0.502814
PLXNB1	1.20893	0.013347	0.502814
CCDC50	0.790247	0.0133705	0.502814
EZR	0.713896	0.0134176	0.502814
ST3GAL2	0.831074	0.0134275	0.502814
RAD21L1	1.13996	0.0134466	0.502814
EREG	1.18757	0.0134759	0.502814
SLITRK3	1.19906	0.0134945	0.502814
ARHGEF35	1.24739	0.0135227	0.502814
CLCNKB	1.21892	0.0136174	0.502814
KRTAP17.1	1.16259	0.0136227	0.502814
C1orf111	1.20915	0.0136446	0.502814
CCDC43	1.16632	0.0136447	0.502814
ANKRD24	0.775738	0.0136578	0.502814
STMN1	0.489029	0.0137294	0.502814
SLC26A5	1.28373	0.0137357	0.502814
NCAM1	0.690191	0.0137556	0.502814
PCF11	0.568242	0.0137822	0.502814
FADS2	0.753887	0.0137981	0.502814
LCE2D	1.22349	0.0138407	0.502814
OLFML2B	0.723811	0.0138777	0.502814
SSBP2	0.697848	0.0138833	0.502814
MYB.AS1	1.20159	0.0139101	0.502814
LOC101928436	1.19507	0.0139197	0.502814
SIRPD	1.19954	0.013945	0.502814
TPRXL	0.845961	0.0139624	0.502814
TMED5	0.765623	0.0140381	0.502814
LINC00552	1.19272	0.0140509	0.502814
MRC1	1.20556	0.0141056	0.502814
IL27	1.21162	0.0141488	0.502814
C7orf65	1.20197	0.0141771	0.502814
DNHD1	1.21967	0.0142169	0.502814
LCE1C	0.830328	0.0142298	0.502814
HIF1A	0.501938	0.0142404	0.502814
CFHR4	1.23845	0.0142873	0.502814
AKT3	0.744656	0.0143013	0.502814
PRDX5	0.678347	0.0143885	0.502814
ZNF280A	1.25596	0.0144298	0.502814
PRSS27	0.815364	0.0144316	0.502814
RASL11B	1.17713	0.0144429	0.502814
SCARA3	1.2375	0.014457	0.502814
NDUFV3	0.842804	0.0145059	0.502814
LAMP1	0.734656	0.0146063	0.502814
ATXN7L1	0.814815	0.0146083	0.502814
SEC14L4	1.21423	0.0146107	0.502814
CBLN2	1.22461	0.0146156	0.502814
MOB4	1.31193	0.01462	0.502814
ANGPTL8	0.797194	0.0146551	0.502814
HSPA9	0.602422	0.0146765	0.502814
BOD1L2	1.19924	0.0147656	0.502814
NPC2	0.593103	0.0147706	0.502814
ACTR10	0.596783	0.0147898	0.502814
GFRA2	1.42582	0.0148215	0.502814
FTL	0.729831	0.0148255	0.502814
OR4F5	1.21334	0.0148416	0.502814
OR4E1	1.29202	0.014846	0.502814
SRRM2	0.495098	0.0148512	0.502814
GCAT	1.20913	0.0148673	0.502814
IDNK	1.24179	0.0148959	0.502814
PITPNM3	1.24716	0.0149086	0.502814
NHSL2	0.866865	0.0149323	0.502814
ARFGEF2	0.425335	0.0149412	0.502814
OR2A25	1.26851	0.0149567	0.502814
CENPF	1.3625	0.0149671	0.502814
ATP6V1E1	0.643661	0.0149676	0.502814
SOX13	0.836957	0.0149944	0.502814
OPTC	1.26125	0.0149998	0.502814
EPHB4	1.18408	0.015002	0.502814
RNF152	1.25365	0.0150356	0.502814
RHOQ	0.638528	0.0150757	0.502814
USO1	0.757379	0.0150803	0.502814
PTCHD3	1.18671	0.0150872	0.502814
CACNA2D3	1.16346	0.0151183	0.502814
GJB5	1.24657	0.0151235	0.502814
HNRNPCL1	1.20955	0.0151237	0.502814
THEG	1.23042	0.0151769	0.502814
ANKH	0.827659	0.0152088	0.502814
TNFSF8	1.25216	0.0152197	0.502814
GNAI2	0.697509	0.0152459	0.502814
RAB7B	1.19877	0.0152718	0.502814
PON3	0.676108	0.015397	0.502814
PPM1M	1.21741	0.0154078	0.502814
WAC	0.334058	0.0154768	0.502814
ZNF749	1.20171	0.0155045	0.502814
VWA9	0.748029	0.0155047	0.502814
COX7C	0.578144	0.0155109	0.502814
SFTA2	1.16696	0.0155174	0.502814
CYP19A1	1.25478	0.0155263	0.502814
TRIM13	0.487709	0.015534	0.502814
C19orf47	0.791226	0.0155449	0.502814
ZNF76	0.781471	0.0155896	0.502814
OR2Y1	1.1663	0.0156207	0.502814
PRPS1	0.675279	0.0156465	0.502814
CRYBB1	0.817218	0.0156788	0.502814
TBC1D29	1.21846	0.0157176	0.502814
LGI1	1.21966	0.0157273	0.502814
FGF21	1.16249	0.0157397	0.502814
CCDC190	1.21245	0.0157883	0.502814
AGPAT4.IT1	1.19489	0.0157944	0.502814
AP3D1	0.700921	0.0157999	0.502814
THBS3	0.81299	0.0158067	0.502814
HIST1H3B	1.71038	0.0158119	0.502814
C19orf48	1.22631	0.015816	0.502814
STK17A	0.675937	0.0158249	0.502814
ZBTB20	0.548715	0.0158255	0.502814
CNIH3	1.1455	0.015851	0.502814
BAIAP2L1	1.4069	0.0158594	0.502814
DSC1	1.25354	0.0158898	0.502814
OR6M1	1.2965	0.0159322	0.502814
LRMP	1.21125	0.0159616	0.502814
KMT5C	1.22787	0.0159883	0.502814
SDCBP2	1.20408	0.0160034	0.502814
MREG	0.732223	0.0160045	0.502814
KERA	1.17286	0.016034	0.502814
SNX10	0.674606	0.0160347	0.502814
ZNF252P.AS1	1.28897	0.0160808	0.502814
VAMP4	1.1891	0.016099	0.502814
ISOC1	1.17018	0.0161104	0.502814
MYOCD	1.18427	0.016111	0.502814
RBM44	0.887449	0.0161125	0.502814
CLK4	0.520388	0.0161244	0.502814
POU3F4	1.22519	0.0161263	0.502814
GORAB	1.26083	0.0161284	0.502814
RBM24	0.810453	0.0161733	0.502814
GTF2I	0.646561	0.0161922	0.502814
ZBTB25	0.618576	0.0161953	0.502814
LINC00336	1.22908	0.0162141	0.502814
DDX24	0.662383	0.0162635	0.502814
PRSS37	1.19425	0.016269	0.502814
IDH3A	0.677211	0.0163066	0.502814
ZNF440	0.785788	0.0163141	0.502814
YBX2	1.20114	0.016316	0.502814
LYPD4	1.19814	0.0163198	0.502814
DEFB114	1.22298	0.0163384	0.502814
GPD1L	1.17348	0.0163478	0.502814
C1orf210	1.22537	0.0163563	0.502814
LSR	1.18302	0.0163663	0.502814
ST20	0.743263	0.0163675	0.502814
TRIM71	0.861442	0.0163797	0.502814
NOXRED1	1.16973	0.0164067	0.502814
ABHD12	1.1783	0.0164073	0.502814
C1orf101	1.17311	0.01643	0.502814
DPP9	0.70964	0.0164932	0.503246
KIAA1958	1.17844	0.0164957	0.503246
SLC26A3	1.20009	0.0165345	0.503644
MAPK8IP3	0.699827	0.0166315	0.505191
SPTY2D1	0.785596	0.016637	0.505191
PRAMEF18	1.16187	0.0166828	0.505794
NPTN	0.728543	0.0167408	0.506048
CSAG3	1.40964	0.0167817	0.506048
CRISP3	1.20442	0.0168752	0.506048
CYP4F8	1.22449	0.0168989	0.506048
OR52E8	1.15464	0.0169176	0.506048
LOXHD1	1.29212	0.016946	0.506048
MLKL	1.29845	0.0169518	0.506048
IFNA6	1.25751	0.0169624	0.506048
ZBTB5	1.20475	0.0169779	0.506048
NDUFAF3	0.847008	0.0170352	0.506048
OR6C4	1.20207	0.0170444	0.506048
NAA30	0.666784	0.0170638	0.506048
OR5C1	1.19147	0.0170783	0.506048
CYP24A1	1.16817	0.0171741	0.506048
KIAA1456	1.41905	0.0171849	0.506048
DYNLRB1	0.60459	0.01719	0.506048
RIC8B	0.725703	0.0171928	0.506048
LILRA5	1.15337	0.0172225	0.506048
REC114	1.18935	0.0173095	0.506048
CYFIP2	0.770612	0.0173256	0.506048
SPANXA2	1.23686	0.0173284	0.506048
HLA.C	0.801492	0.0173291	0.506048
FAM19A2	1.18259	0.0173625	0.506048
UBE2U	1.25965	0.0173846	0.506048
BLOC1S2	0.788751	0.0173861	0.506048
DCTN5	0.71883	0.0173861	0.506048
ZNF219	0.820884	0.0174161	0.506048
RFESD	1.1544	0.0174169	0.506048
SERPINA9	1.2417	0.0175435	0.507216
UNC13D	1.22714	0.0175658	0.507216
LINC01219	1.23597	0.017581	0.507216
GRAPL	1.23862	0.0175827	0.507216
ADAMTS18	1.20428	0.0175869	0.507216
ZNF501	1.13212	0.0176161	0.507308
VWA2	1.17069	0.017696	0.508698
OR7G1	1.18834	0.0177277	0.508698
RALGAPA1	0.53396	0.0177425	0.508698
ZNF716	1.23981	0.0177891	0.509286
USP17L24	1.22064	0.0178972	0.510106
GSTM4	0.694411	0.0179201	0.510106
CAPN12	1.22083	0.0179224	0.510106
TCIRG1	0.770994	0.0179254	0.510106
SPATA31C1	1.26264	0.0179729	0.510106
OR52E6	1.25636	0.017989	0.510106
FMR1NB	1.27716	0.0180355	0.510106
NPIPA7	0.636587	0.0180517	0.510106
CCL14	1.31595	0.0180593	0.510106
LPAR6	0.652703	0.0181049	0.510106
TAPT1	0.642365	0.0181052	0.510106
ZIC3	1.25007	0.0182028	0.511625
KBTBD13	1.217	0.0182411	0.511625
PHYHIPL	1.23537	0.0182789	0.511625
CERK	0.659164	0.0182895	0.511625
HMG20A	0.714275	0.0183139	0.511625
RIF1	0.8054	0.0183208	0.511625
GFI1B	1.1673	0.0183425	0.511625
UNC13C	1.27511	0.0183733	0.511752
EPB41L1	1.15582	0.0184097	0.512035
ARHGAP21	0.704567	0.0184645	0.512664
IQGAP1	0.61104	0.0184848	0.512664
TGIF2LX	1.22848	0.0186401	0.513588
STAT4	1.17281	0.018673	0.513588
ZNF625	0.739343	0.0186773	0.513588
CERS2	1.2085	0.0187071	0.513588
SIX6	1.23558	0.0187384	0.513588
CCDC77	1.1952	0.0187412	0.513588
OR11H6	1.17702	0.018745	0.513588
IDI2	0.846461	0.0187788	0.513588
UPK3BL	0.489021	0.0187886	0.513588
RCAN2	0.665865	0.0187981	0.513588
CYB5R4	1.28573	0.0188075	0.513588
PPP1R3F	0.714648	0.0188429	0.513745
CLIP3	1.21238	0.0188835	0.513745
DHODH	0.73889	0.0189038	0.513745
ATF7IP	0.658831	0.0189637	0.513745
FAM181A	1.17801	0.0189999	0.513745
UBE3A	0.486791	0.0190067	0.513745
NOL7	0.771261	0.0190411	0.513745
FBXO30	1.22645	0.019069	0.513745
ZNF626	0.506518	0.0190698	0.513745
EIF4A3	1.24095	0.0190922	0.513745
BRD4	0.792476	0.0191109	0.513745
EIF5AL1	1.18383	0.0191289	0.513745
POU2F3	1.22015	0.0191861	0.514303
LST1	0.704767	0.0193777	0.514303
KRTAP19.8	1.18867	0.019378	0.514303
TTC8	0.747002	0.0193843	0.514303
GSTP1	1.21155	0.0194132	0.514303
PEMT	1.2313	0.0194632	0.514303
A4GNT	1.19315	0.0195396	0.514303
MUM1	0.633955	0.0195454	0.514303
WNK4	1.19797	0.0195581	0.514303
PMP22	0.722578	0.0195792	0.514303
OR8K3	1.11061	0.0196688	0.514303
ATXN2L	0.787666	0.0196781	0.514303
HYAL2	1.18687	0.0196914	0.514303
BTBD6	1.18174	0.019708	0.514303
GCM2	1.20999	0.0197479	0.514303
TEX43	1.19284	0.019764	0.514303
AMY2B	1.24613	0.0197915	0.514303
SLC18A3	1.23365	0.0197991	0.514303
IQCA1	0.679876	0.01981	0.514303
MORN2	0.733597	0.0198198	0.514303
SLC9A5	0.827179	0.0198263	0.514303
FKBPL	1.18592	0.0198395	0.514303
PMFBP1	0.803612	0.0198588	0.514303
TMEM52	0.841998	0.019896	0.514303
SEZ6L	0.681992	0.0199394	0.514303
PTGES3L.AARSD1	0.819979	0.0199961	0.514303
TNPO2	0.717098	0.0201606	0.514303
EFCAB14	0.619612	0.0201872	0.514303
HIST2H2AA4	0.796532	0.0202578	0.514303
ZSCAN26	1.22021	0.0202685	0.514303
CEP135	1.17984	0.0202926	0.514303
NDUFA3	0.861855	0.0203046	0.514303
YDJC	1.21118	0.0203181	0.514303
LOC102467081	1.19425	0.0203421	0.514303
RABL2A	0.717381	0.0203506	0.514303
GPRIN1	0.834925	0.0204836	0.514303
HIGD1C	1.17397	0.020504	0.514303
INHA	1.16112	0.0205471	0.514303
TFDP3	1.20703	0.0205959	0.514303
TSTD1	0.67376	0.020596	0.514303
FST	1.1494	0.020613	0.514303
SLC25A2	1.26818	0.02064	0.514303
VRTN	0.85607	0.0206542	0.514303
EML2	1.33027	0.020659	0.514303
CCNE2	1.15655	0.0206707	0.514303
WDR64	1.24436	0.0206879	0.514303
KRT86	1.1737	0.0207037	0.514303
NTMT1	0.831715	0.0207077	0.514303
COL20A1	1.22997	0.0207094	0.514303
WTIP	1.1537	0.0207171	0.514303
PGA3	1.2027	0.0207266	0.514303
OR13D1	1.14465	0.0207276	0.514303
HSPA8	0.602465	0.0207562	0.514303
NKD2	1.16608	0.020757	0.514303
TG	1.281	0.0207894	0.514303
DFFB	0.832359	0.0208928	0.514303
TTC25	0.814476	0.0209059	0.514303
HAO2	1.19616	0.0209179	0.514303
RPS6KB1	1.25509	0.0209184	0.514303
CD177	1.18455	0.0209195	0.514303
R3HCC1	0.802838	0.0209206	0.514303
NFKBIL1	1.21123	0.0209383	0.514303
SRI	0.725002	0.0209578	0.514303
CCDC155	1.19928	0.020959	0.514303
ZZEF1	0.822253	0.0209649	0.514303
KIF25.AS1	1.18819	0.0209941	0.514303
C7orf61	1.18389	0.0210536	0.514303
FGB	1.27209	0.0210808	0.514303
ZBTB22	1.18959	0.0210946	0.514303
MSC	0.844797	0.0211106	0.514303
RFPL1	0.83342	0.0211161	0.514303
TMEM246	0.708504	0.021118	0.514303
PCBP4	0.826788	0.0211203	0.514303
GIPC2	0.779335	0.0212296	0.514303
ANKS4B	1.16129	0.0212533	0.514303
FEZF1	1.22863	0.0212682	0.514303
OAZ3	1.21209	0.0212886	0.514303
OSBPL2	0.863483	0.0212948	0.514303
DSCR10	1.17913	0.0213493	0.514303
ASTN2	0.789489	0.021358	0.514303
IGFBP5	0.762046	0.021381	0.514303
SF3A3	1.1735	0.0214256	0.514303
LSG1	0.726484	0.0214425	0.514303
PRAMEF8	1.15604	0.0214463	0.514303
ZNF740	1.19392	0.0214858	0.514303
DMXL1	0.587096	0.0214988	0.514303
IZUMO1R	1.1927	0.0215256	0.514303
ASPDH	0.797164	0.0215435	0.514303
NDFIP2	0.863874	0.0215457	0.514303
ZNF705E	1.16971	0.0215921	0.514303
RNF130	0.650356	0.0215933	0.514303
CENPO	1.21402	0.0215994	0.514303
GPR158.AS1	1.20055	0.0216342	0.514303
OIT3	1.20993	0.0216553	0.514303
MTRNR2L6	0.799861	0.0217017	0.514303
RCSD1	1.23825	0.0217074	0.514303
SLC25A36	0.808459	0.0217242	0.514303
TSPAN16	1.20405	0.0217789	0.514303
NAPSA	1.19288	0.0217911	0.514303
SPOP	1.34907	0.0218055	0.514303
UGT3A2	1.20937	0.0218515	0.514303
TNF	1.23536	0.0218838	0.514303
OR9A4	1.1614	0.0218892	0.514303
MTUS2	1.36366	0.0219052	0.514303
AGXT2	1.25069	0.0219443	0.514303
OSBP	0.714401	0.0219769	0.514303
CFAP43	1.1687	0.0219814	0.514303
CGB7	1.24608	0.0219945	0.514303
THAP10	1.34474	0.0220379	0.514364
MAP3K11	0.772924	0.0220681	0.514364
FAM221B	1.20649	0.0220761	0.514364
INIP	1.23284	0.0221086	0.514506
GOLGA8T	0.79114	0.0221784	0.515326
SH3BGRL3	0.688096	0.02223	0.515326
ARFGAP3	0.812862	0.0222692	0.515326
SEC11C	0.734998	0.0222755	0.515326
CHMP2B	0.792212	0.0222758	0.515326
TMX2	0.576403	0.0223493	0.516414
GCSAML	1.23067	0.0223876	0.516555
OGFOD2	0.866722	0.0224641	0.516555
GPRC5D	0.839708	0.0224898	0.516555
MYO16	1.17298	0.0224924	0.516555
PWP1	1.19372	0.022513	0.516555
SPATA31A5	1.2125	0.0225504	0.516555
GDPGP1	0.667014	0.0226882	0.516555
NFAT5	0.82064	0.0226924	0.516555
MBTD1	0.754985	0.0227794	0.516555
FHIT	1.18418	0.0227976	0.516555
DBP	0.7953	0.0228065	0.516555
PSG8	0.849817	0.0228097	0.516555
EIF4EBP1	1.56279	0.0228163	0.516555
SEC62	0.71161	0.022824	0.516555
PDE11A	1.24565	0.0228461	0.516555
LINC00934	1.18387	0.0228647	0.516555
LHFPL4	0.808632	0.0228893	0.516555
IFNW1	1.16229	0.0229066	0.516555
TBC1D17	1.16059	0.0229453	0.516555
ENDOD1	1.19858	0.0229917	0.516555
LY75.CD302	0.791292	0.0230101	0.516555
C8orf74	1.26938	0.0230329	0.516555
ST6GAL2	1.46186	0.0230635	0.516555
AC208162.1	1.16024	0.0231263	0.516555
PLA2G2C	1.26685	0.0231633	0.516555
RNASE8	1.36686	0.0231681	0.516555
C17orf100	1.19493	0.0231807	0.516555
OPN3	1.16017	0.023193	0.516555
TMEM95	1.22146	0.0231991	0.516555
RTF1	0.690855	0.0232471	0.516555
FAM196A	0.805244	0.0232496	0.516555
SLC7A3	1.20711	0.0233962	0.516555
EXTL1	1.15656	0.0234528	0.516555
AKR1B15	1.13945	0.0234677	0.516555
FAM92A1	1.46744	0.0234805	0.516555
CLU	0.703019	0.0235144	0.516555
PRSS3	1.19723	0.023516	0.516555
RAB27A	1.12615	0.0235311	0.516555
PABPN1	0.614991	0.0235613	0.516555
GOLGA7B	1.23761	0.0235768	0.516555
CAMK2A	1.21039	0.0235914	0.516555
INHBB	0.824502	0.0236175	0.516555
OR9A2	1.23265	0.0236452	0.516555
RCE1	0.823992	0.0236936	0.516555
KDF1	1.14828	0.0237322	0.516555
FBXW10	1.20539	0.0237443	0.516555
COLEC11	1.16883	0.0237646	0.516555
CTDSP1	1.20252	0.0237882	0.516555
RNH1	0.876084	0.0237916	0.516555
CTD.3032H12.2	1.16083	0.023793	0.516555
WTAP	0.818706	0.0237995	0.516555
PDE7B	0.689623	0.0237999	0.516555
ARMCX2	0.857292	0.0238049	0.516555
CSAG1	1.28493	0.0238524	0.516555
PITRM1	1.19533	0.023871	0.516555
TRIM68	0.806875	0.0238805	0.516555
PTPRS	0.799847	0.0238879	0.516555
OR52B6	1.26505	0.0239153	0.516555
FAM84A	1.18999	0.0239548	0.516555
LYZL6	1.22813	0.0240919	0.516555
LTB	1.18051	0.0240947	0.516555
SERPINA12	1.20516	0.0241137	0.516555
SERTAD2	1.13339	0.0241258	0.516555
CYTH1	1.32435	0.0241738	0.516555
ADIPOR2	0.721054	0.0241743	0.516555
SLC25A41	1.21044	0.024185	0.516555
SRRM1	0.787208	0.0242061	0.516555
HSPA1B	0.715164	0.0242068	0.516555
C16orf62	0.78033	0.0242245	0.516555
FIZ1	1.18147	0.0242507	0.516555
IL31	1.2121	0.024255	0.516555
ABHD12B	1.2462	0.0242675	0.516555
SQRDL	1.16528	0.0243219	0.516555
SYTL1	1.15317	0.0243784	0.516555
TDRD1	1.19175	0.0243865	0.516555
CDC40	0.768441	0.0244096	0.516555
PRR11	1.20534	0.0244173	0.516555
EIF2B2	0.806032	0.0244189	0.516555
OSBPL8	0.72307	0.0245031	0.516653
FAM103A1	0.770621	0.024557	0.516653
SPPL3	0.724914	0.0245683	0.516653
SUGP1	0.693467	0.0245773	0.516653
TFDP2	0.633638	0.0245985	0.516653
LY96	0.719556	0.024648	0.516653
NEK11	1.13854	0.0246652	0.516653
OR1P1	1.20569	0.0246897	0.516653
TRAK1	0.860904	0.024732	0.516653
NOTUM	1.25217	0.0247412	0.516653
ELAVL1	0.688379	0.0247466	0.516653
POLR2I	1.18642	0.0247713	0.516653
ATG9B	1.19353	0.0248354	0.516653
AFG3L2	0.813448	0.0248462	0.516653
MIR5195	1.21807	0.0248797	0.516653
EFTUD1	1.20133	0.0249055	0.516653
ATP6V1A	0.746223	0.0249575	0.516653
SF3B3	0.830937	0.0249689	0.516653
TCTN2	0.867605	0.0250278	0.516653
CUEDC1	0.833957	0.0250289	0.516653
TPGS2	1.16262	0.0250294	0.516653
LCE1E	0.840841	0.025048	0.516653
PAQR7	1.21553	0.0250544	0.516653
GOLGA8J	0.86537	0.0250899	0.516653
HM13	0.569679	0.0251299	0.516653
S100P	1.17304	0.025149	0.516653
DPH5	1.20413	0.0252326	0.516653
FANCD2OS	1.17007	0.0252856	0.516653
G3BP1	0.652936	0.0253001	0.516653
MIOS	0.614102	0.0253185	0.516653
HMBOX1	1.2639	0.0253193	0.516653
WNK3	1.1836	0.0253371	0.516653
HADHB	1.1924	0.0253443	0.516653
TENM2	1.19076	0.0253467	0.516653
RPN1	0.444033	0.0253552	0.516653
LAMP2	0.768695	0.0253762	0.516653
DIAPH3	1.21021	0.0254398	0.517408
TMX3	0.708026	0.0254742	0.517569
PPIAL4G	0.823829	0.025708	0.518437
LHX4	1.20327	0.0257119	0.518437
RNF44	1.16144	0.0257226	0.518437
UBR2	0.778984	0.0258092	0.518437
GNAT3	1.22848	0.0258314	0.518437
TMED9	0.732925	0.0258799	0.518437
SYT1	0.617626	0.0259014	0.518437
WDR53	0.791747	0.0259477	0.518437
NDUFB1	0.527811	0.0259578	0.518437
SRD5A2	1.2288	0.0259601	0.518437
EIF3K	0.83243	0.0259644	0.518437
MRGPRX4	1.19074	0.02597	0.518437
FLJ22763	1.18842	0.0260176	0.518437
KLHL35	0.834823	0.0260361	0.518437
MED15	0.820096	0.0260823	0.518437
TP63	1.26968	0.0260857	0.518437
PHPT1	0.79144	0.0261096	0.518437
TRAF3IP3	0.78394	0.0261747	0.518437
OR2T8	1.19572	0.0262021	0.518437
HTR2C	1.22145	0.0262268	0.518437
AKR1C3	1.18686	0.0262624	0.518437
DEFB134	1.18709	0.0263253	0.518437
NAT2	1.21689	0.0263595	0.518437
C1orf186	1.16009	0.026376	0.518437
SCGB2A1	1.13176	0.0264394	0.518437
HNF1A	1.16265	0.0264404	0.518437
TJAP1	1.18049	0.0264518	0.518437
PSME2	0.740445	0.0265031	0.518437
SSTR1	1.20673	0.0265083	0.518437
OR56A4	1.37502	0.0265469	0.518437
LINC00173	1.23537	0.0265586	0.518437
CST3	0.615886	0.0265706	0.518437
NPPB	1.19319	0.0266447	0.518437
SEC11A	1.19152	0.0266524	0.518437
OR10G3	1.21568	0.0266692	0.518437
CUTC	1.25326	0.0266697	0.518437
UTRN	0.587044	0.0266834	0.518437
HIPK1	0.857079	0.0266959	0.518437
SDPR	0.883242	0.0267078	0.518437
OR4D6	1.20574	0.0267081	0.518437
VTA1	0.854918	0.0267306	0.518437
CUL7	0.82641	0.0267393	0.518437
FLJ30679	1.16792	0.0267916	0.518437
MTRNR2L8	0.696252	0.0268057	0.518437
ASF1A	1.14501	0.0268236	0.518437
MEIS1	1.28816	0.0268244	0.518437
MCM9	1.1918	0.0268346	0.518437
OR5F1	1.24919	0.02684	0.518437
RGPD6	0.546337	0.0268506	0.518437
GLB1L2	0.847508	0.0268636	0.518437
F11	1.1911	0.026881	0.518437
CYP4F22	1.20814	0.0269006	0.518437
UQCRFS1	0.818023	0.0269788	0.518437
GPC6	1.16908	0.0269819	0.518437
KRTAP26.1	1.12869	0.0269895	0.518437
ZNF503.AS2	1.16496	0.0270039	0.518437
OR51A7	1.18266	0.0270514	0.518839
SLC23A3	1.17731	0.0271029	0.519318
SNORD89	0.802942	0.0271852	0.520384
PPP2R3B	1.1821	0.0273178	0.522309
GOT1	0.724427	0.0273546	0.522309
VANGL1	0.86176	0.0273668	0.522309
ILKAP	1.17024	0.0273928	0.522309
CAMTA2	0.825493	0.0274886	0.523105
CARD11	1.16293	0.0275151	0.523105
MIF4GD	1.21517	0.0275341	0.523105
POLR2J3	0.505278	0.0275417	0.523105
SLC38A5	1.32494	0.027628	0.523133
SLC17A8	1.16503	0.0276283	0.523133
NDUFS6	0.765387	0.0276614	0.523133
ATP5H	0.597261	0.0276687	0.523133
LGI4	1.17808	0.0277026	0.523133
ALLC	1.22967	0.027704	0.523133
OR1G1	1.1382	0.0277627	0.523735
EMC8	0.741163	0.027874	0.52507
TMC6	0.851934	0.0278945	0.52507
SETDB1	1.18968	0.0279405	0.52507
VPS13C	0.875599	0.027941	0.52507
SGK223	1.16818	0.0279889	0.525465
2011-09-01	0.702145	0.028049	0.525817
OR9Q2	1.14182	0.0280685	0.525817
ORM1	1.1935	0.0281412	0.525817
TEX9	0.697977	0.0281695	0.525817
RGMA	1.24246	0.0282159	0.525817
TMEM155	1.16427	0.0282305	0.525817
FOXI1	1.18763	0.0282552	0.525817
GNRH2	1.20774	0.0282748	0.525817
TMEM191B	0.862045	0.0282769	0.525817
C20orf78	1.2164	0.028277	0.525817
SSX4B	1.17927	0.0283543	0.526628
PDZK1IP1	1.15539	0.0283745	0.526628
MXI1	0.661833	0.0284431	0.526786
CARD10	1.14638	0.0284793	0.526786
CBARP	1.1717	0.0284828	0.526786
ADI1	1.20089	0.0285094	0.526786
ZRANB1	1.19409	0.0285635	0.526786
LELP1	1.18709	0.0286099	0.526786
SPNS2	1.26587	0.028615	0.526786
AKAP13	0.766113	0.0286294	0.526786
ALS2CL	1.19177	0.0286432	0.526786
NMUR2	1.27077	0.0286528	0.526786
NPEPPS	0.740506	0.0288252	0.526836
GPR150	1.21753	0.0288351	0.526836
ALPK3	1.26749	0.0288483	0.526836
IFI27L2	0.791402	0.0289018	0.526836
COMMD7	0.789852	0.0289893	0.526836
OR4M1	1.13082	0.0290533	0.526836
AGAP9	0.707362	0.0290579	0.526836
XPO7	0.643091	0.0290655	0.526836
MT1HL1	1.15492	0.0291007	0.526836
TAS2R14	1.2485	0.0291778	0.526836
H2AFB3	1.2219	0.0291783	0.526836
HMHB1	0.825134	0.029229	0.526836
TRIOBP	0.756275	0.0292552	0.526836
BPY2B	1.14981	0.0292886	0.526836
POPDC3	0.690195	0.0293186	0.526836
SPG11	0.878391	0.0293206	0.526836
NPBWR1	1.21233	0.0293217	0.526836
LRIG2	0.85297	0.0293259	0.526836
RAB5C	0.746987	0.0293389	0.526836
AHSA1	0.568453	0.0293389	0.526836
C9orf9	0.843951	0.0293444	0.526836
HVCN1	1.22308	0.029367	0.526836
DRC7	1.21104	0.0294293	0.526836
GBP1	0.661384	0.0294471	0.526836
SLC19A3	1.39392	0.0294504	0.526836
CD28	1.27355	0.0294863	0.526836
HCP5	1.19653	0.0294891	0.526836
HINT3	0.846013	0.0295051	0.526836
NDRG3	0.797584	0.0295058	0.526836
STK3	0.775418	0.0295238	0.526836
CROCC	0.859958	0.0295391	0.526836
NUTF2	0.814765	0.029556	0.526836
KLK15	1.18121	0.0295948	0.526836
GABRP	1.15967	0.0295999	0.526836
ZEB1	0.651989	0.0296	0.526836
RNF219	0.755347	0.0296904	0.527691
SULF1	0.683553	0.0297185	0.527691
MTRNR2L9	0.734129	0.0297291	0.527691
KDM2A	1.19047	0.0297795	0.527859
HEATR5A	1.1445	0.0298314	0.527859
TOMM5	1.20839	0.0298439	0.527859
GEMIN6	1.21624	0.0299514	0.527859
APOC4.APOC2	1.15955	0.0299655	0.527859
SULT1B1	1.21563	0.0300069	0.527859
SKIDA1	1.18571	0.0300124	0.527859
OR10P1	0.872381	0.0300376	0.527859
PQLC2	1.10904	0.0300395	0.527859
PRRC2C	0.614451	0.0300853	0.527859
ATF5	0.798147	0.0301164	0.527859
ARPC5	0.745598	0.0301291	0.527859
NOMO3	0.788634	0.030174	0.527859
TRMT1	1.23874	0.0301813	0.527859
TJP3	0.839608	0.0301958	0.527859
PLPP4	0.806678	0.0301979	0.527859
FER1L6.AS1	1.13761	0.0302218	0.527859
CD55	0.64651	0.0302252	0.527859
LRRC4C	1.24438	0.0302608	0.52801
CTSW	1.20959	0.0303337	0.528519
ZZZ3	0.845549	0.0303442	0.528519
SPAG4	1.1466	0.0303825	0.528715
PRB4	1.1286	0.0304257	0.528833
ARHGEF9	0.767336	0.0304434	0.528833
BPGM	1.26736	0.0305296	0.529333
PRODH	0.885783	0.0306538	0.529333
NOMO2	0.803176	0.0306794	0.529333
MAN2A2	1.24711	0.0306892	0.529333
POLR3H	0.786716	0.0307277	0.529333
STON2	0.818608	0.0307554	0.529333
LOC151121	1.14735	0.0307872	0.529333
GTF3C1	0.756556	0.0308098	0.529333
RYBP	0.765782	0.0308212	0.529333
POLR2J	0.595589	0.0308713	0.529333
PORCN	0.834092	0.0308808	0.529333
CAST	0.759408	0.0309213	0.529333
MICAL1	0.618904	0.0309374	0.529333
CDCP1	1.19972	0.0309829	0.529333
PPP1R1A	1.31369	0.0309864	0.529333
POU3F3	1.18179	0.0309965	0.529333
NAA20	0.7228	0.0310087	0.529333
DNM2	0.856237	0.0310406	0.529333
SRPK1	1.20833	0.0310528	0.529333
SLIT2	1.13784	0.0311217	0.529333
DCAF8	0.826593	0.0311429	0.529333
GYPB	1.1992	0.0311552	0.529333
ERVK13.1	0.763434	0.0311717	0.529333
TCEA3	1.202	0.0311922	0.529333
SLF1	1.16093	0.0312057	0.529333
OR4C3	1.15682	0.0312743	0.529333
KRTAP20.2	1.2107	0.031299	0.529333
TMEM105	1.23168	0.0313315	0.529333
WISP3	1.17024	0.0313854	0.529333
ETV4	1.1984	0.0313921	0.529333
REST	1.15083	0.0314363	0.529333
RASGRF2	0.791445	0.0314481	0.529333
APEH	0.824404	0.0314587	0.529333
SYPL2	1.15174	0.0314762	0.529333
MUC6	1.16239	0.0315216	0.529333
ERICH4	1.14936	0.0315722	0.529333
NAPEPLD	1.20152	0.0315873	0.529333
UCN2	1.1667	0.0316222	0.529333
NPR3	1.23725	0.0316607	0.529333
UACA	0.787961	0.0316695	0.529333
TFPT	0.846496	0.031682	0.529333
VPS37C	1.23243	0.0317161	0.529333
TROAP	1.15591	0.0317249	0.529333
KRT18	1.16938	0.0317398	0.529333
FLRT3	0.732643	0.0318092	0.529333
HDAC2	1.44946	0.0318532	0.529333
C3orf33	1.12913	0.0318638	0.529333
FKBP1B	1.23037	0.0318673	0.529333
IFITM2	0.839259	0.0318803	0.529333
GABRG2	1.19422	0.031882	0.529333
TNNI3	1.22739	0.0319032	0.529333
ZDHHC13	0.72391	0.0319417	0.529333
TMCC3	0.840648	0.0319473	0.529333
ZNRF3	1.18296	0.0320229	0.529333
OR8G2	1.23561	0.032026	0.529333
RAB18	0.674791	0.0320368	0.529333
PCDH11Y	1.18422	0.0320876	0.529333
CEP104	0.732428	0.0321862	0.529333
HOXD10	1.26506	0.0322004	0.529333
IL6ST	0.67194	0.032235	0.529333
BFSP1	1.22712	0.0322793	0.529333
PEX19	1.1936	0.0324035	0.529333
NES	1.16547	0.0325207	0.529333
FAM167A	1.32687	0.0325367	0.529333
PBK	1.23554	0.0326364	0.529333
TMC8	1.21323	0.0326364	0.529333
POLR3A	1.1806	0.0326395	0.529333
MFNG	1.18058	0.0326464	0.529333
IL1A	1.18242	0.032663	0.529333
MED12L	0.846666	0.0326655	0.529333
BACE2	1.17354	0.0326679	0.529333
NCOA2	0.818183	0.0326837	0.529333
CAV3	1.20248	0.0327083	0.529333
FGR	1.13466	0.0327208	0.529333
SLC10A2	1.13512	0.0327247	0.529333
GLT8D1	0.587223	0.0327403	0.529333
TMEM179B	0.771848	0.0327472	0.529333
KLC2	1.15675	0.0327556	0.529333
TMEM92	1.16441	0.0327892	0.529333
OR2A14	1.20244	0.032854	0.529333
ATP8A2	0.7338	0.0329142	0.529333
RPIA	1.17501	0.0329255	0.529333
GNRHR	1.25294	0.0329797	0.529333
DEFB108B	1.23001	0.0330988	0.529333
DUOX2	1.23286	0.0331027	0.529333
ATG10	1.30448	0.0331425	0.529333
TRUB2	1.20825	0.0331572	0.529333
PCP2	1.16114	0.0331997	0.529333
ETV3L	1.11851	0.033208	0.529333
ATP5J	0.607776	0.0332347	0.529333
GATA6	1.2051	0.0332559	0.529333
SLC12A7	0.866503	0.0332706	0.529333
JMJD1C	0.534738	0.0333059	0.529333
FBXW9	1.15544	0.0333207	0.529333
CUBN	0.795016	0.0333377	0.529333
SUPT4H1	0.792946	0.0333861	0.529333
PSG11	0.873303	0.0333998	0.529333
ZDHHC2	0.740868	0.0334014	0.529333
MIR99AHG	0.73692	0.0334222	0.529333
TIMP1	0.674827	0.0334371	0.529333
ERAL1	0.8241	0.0334905	0.529333
SLA2	1.2036	0.033536	0.529333
RLIM	0.784594	0.0335542	0.529333
TCHH	1.13485	0.033572	0.529333
KLHL26	1.14008	0.0335776	0.529333
NOVA2	0.869522	0.0336139	0.529333
NCBP2.AS2	0.805426	0.033628	0.529333
NTSR2	1.22632	0.0336764	0.529333
COL27A1	1.32329	0.0336863	0.529333
ELK1	1.16664	0.0336882	0.529333
FKRP	1.13604	0.0336896	0.529333
CHST11	1.18672	0.033708	0.529333
MYL12B	0.802535	0.0337086	0.529333
ZNF664	1.28276	0.0337502	0.529333
TCTN1	0.852166	0.0337711	0.529333
SLC50A1	1.24432	0.0338014	0.529333
C8A	1.12431	0.033817	0.529333
DNTT	1.12963	0.0338245	0.529333
GAS7	1.19184	0.033869	0.529333
SDHC	0.826544	0.0339146	0.529333
SPRYD7	0.817243	0.0339629	0.529333
TOM1	0.755529	0.0339884	0.529333
SLC28A2	1.19021	0.0339964	0.529333
ZNF106	1.21983	0.0340399	0.529333
SERPINB9	0.814098	0.0340481	0.529333
RAD23A	0.78647	0.0340561	0.529333
SMIM18	0.664563	0.0340733	0.529333
LINC01521	0.849463	0.0340789	0.529333
TYR	1.22192	0.0340799	0.529333
OAS3	1.16254	0.0340834	0.529333
CLSTN1	0.689396	0.0340966	0.529333
MEIKIN	1.18749	0.0340987	0.529333
HOXD4	1.27227	0.0341597	0.529333
RNASEK	0.601715	0.0342694	0.529333
AC006128.2	1.12999	0.0343286	0.529333
MAGEC3	1.20266	0.0343479	0.529333
ENAM	1.24545	0.0343987	0.529333
SFXN4	1.15258	0.0344032	0.529333
SLC43A2	1.13217	0.034458	0.529333
SNRPA	1.1491	0.0344725	0.529333
CD163	0.672889	0.0344754	0.529333
TMPRSS6	0.810616	0.0345165	0.529333
LRRC49	1.22486	0.0345301	0.529333
KCNJ6	0.660385	0.0345468	0.529333
ATP5F1	0.753652	0.034552	0.529333
FICD	1.12017	0.0345528	0.529333
CGA	1.23255	0.0345628	0.529333
OR2T35	1.17295	0.0346422	0.529333
ASNA1	0.836772	0.0347191	0.529333
TPX2	1.22668	0.0347195	0.529333
REV3L	0.757061	0.0347584	0.529333
TMEM182	1.16455	0.0347731	0.529333
CRCT1	1.20315	0.0347745	0.529333
MAGEB1	1.21083	0.0348013	0.529333
ZMAT3	1.15927	0.0348219	0.529333
GNB2	0.85585	0.0348474	0.529333
SPDYE5	0.8055	0.0348971	0.529333
KPNA5	0.624641	0.0349008	0.529333
ROGDI	0.875096	0.0349107	0.529333
XCR1	1.1451	0.0349702	0.529333
IDH2	1.15958	0.035107	0.529333
AXL	1.15661	0.0351092	0.529333
ALX3	1.23278	0.0351216	0.529333
MAGEH1	0.853324	0.0351335	0.529333
OR5P2	1.1124	0.0351362	0.529333
RBCK1	0.857373	0.0351476	0.529333
ZNF502	1.12091	0.0351733	0.529333
SORBS3	1.20945	0.0352242	0.529333
KIF15	1.11436	0.0352485	0.529333
CCDC171	1.24151	0.0352638	0.529333
ARL5B	1.25899	0.0353063	0.529333
SELT	0.615994	0.0353256	0.529333
OR2W1	1.13958	0.0353575	0.529333
LINC01599	1.23743	0.0353628	0.529333
SCYL3	1.18567	0.0353856	0.529333
CCNH	0.50179	0.035389	0.529333
B4GALT3	1.265	0.0354604	0.529333
ARHGAP25	0.834857	0.0354685	0.529333
FAM24A	1.16913	0.0355146	0.529333
SIRPB1	1.16631	0.035517	0.529333
SLC22A20	1.21336	0.0355248	0.529333
FAM49B	0.858377	0.0355816	0.529333
GTF2F2	0.684877	0.0355855	0.529333
TEX38	1.19396	0.0356097	0.529333
NDUFV2	0.80305	0.0356286	0.529333
RPL23AP5	1.17397	0.0356422	0.529333
MAGEB16	1.13859	0.0356518	0.529333
PARK7	0.543284	0.0356926	0.529333
OR51I2	1.15104	0.0357367	0.529333
TMEM161A	1.19978	0.0358388	0.529333
PYROXD2	1.17477	0.0358468	0.529333
MOBP	1.17211	0.0358949	0.529333
LRRC38	1.18415	0.0359012	0.529333
C11orf42	1.18927	0.0359177	0.529333
FUK	1.1502	0.0359369	0.529333
GOT2	0.686755	0.0359378	0.529333
ASB6	1.17696	0.0359661	0.529333
ARHGEF17	1.20743	0.0359784	0.529333
CETN2	0.638103	0.0359882	0.529333
CCR3	1.1738	0.036032	0.529333
PIPOX	1.14308	0.0360554	0.529333
PLSCR2	1.17278	0.0360937	0.529333
LRRC31	1.23896	0.0361077	0.529333
VPS41	0.771296	0.0361342	0.529333
BMP6	0.683996	0.0361982	0.529333
TANGO2	1.16021	0.0362109	0.529333
MTSS1L	0.786642	0.0362195	0.529333
COG1	0.689179	0.0362201	0.529333
CGB	1.23421	0.0362449	0.529333
TCEAL1	0.758766	0.0362558	0.529333
RRN3	0.851491	0.0362604	0.529333
KRTAP10.6	1.18642	0.0363468	0.529333
RPGRIP1	1.15762	0.0364075	0.529333
IFITM3	0.811101	0.0364624	0.529333
NUDT14	1.28333	0.0364684	0.529333
UBL4B	1.15807	0.0365053	0.529333
ZYG11B	0.828625	0.0365155	0.529333
GRIK5	0.812139	0.0365337	0.529333
GPR68	1.22226	0.0365948	0.529333
PRDM14	1.25022	0.0366273	0.529333
TXNRD1	1.19053	0.0366561	0.529333
TBC1D27	1.11494	0.0366687	0.529333
OR4F15	1.2372	0.0366913	0.529333
RNF208	1.16927	0.0367126	0.529333
OSTN	1.16874	0.0367374	0.529333
GBP5	0.78409	0.0367455	0.529333
ANKRD6	0.750552	0.0367517	0.529333
DCUN1D1	0.832579	0.0367674	0.529333
NPHP3.ACAD11	1.20532	0.0367706	0.529333
CDH9	1.26901	0.036781	0.529333
CA11	1.22091	0.0367849	0.529333
STKLD1	1.12858	0.0367968	0.529333
GFRA4	1.27315	0.036913	0.529333
FABP5	0.673145	0.036949	0.529333
DUXA	1.28348	0.0369867	0.529333
BOK	1.12575	0.0369996	0.529333
HSPA13	0.779914	0.0370616	0.529333
CARD6	0.843987	0.0370953	0.529333
LOC400553	0.876316	0.0371016	0.529333
DDX27	0.706995	0.0371114	0.529333
SLC16A3	1.23329	0.0371311	0.529333
CAPZA2	1.21916	0.0371696	0.529333
PAM	0.528006	0.0371936	0.529333
HIVEP1	0.681678	0.0372087	0.529333
SLC12A5	1.12989	0.0372109	0.529333
C6orf226	0.894585	0.0372758	0.529333
CPE	0.644423	0.0372787	0.529333
TTC27	1.15284	0.037296	0.529333
NRP1	0.837187	0.0372988	0.529333
MTM1	1.15835	0.0373215	0.529333
NUCB2	0.74917	0.0373231	0.529333
TPI1	0.809199	0.0373379	0.529333
GTPBP3	1.14099	0.0374186	0.529333
GOLGA8K	0.809982	0.0374528	0.529333
PLPP3	0.664653	0.0374713	0.529333
CD1A	1.16336	0.0375202	0.529333
ALDH1L1	1.26103	0.0375374	0.529333
FZD10	1.1754	0.037559	0.529333
KLHL10	1.19892	0.0376106	0.529333
MTAP	1.18009	0.0377305	0.529333
PANX1	0.869851	0.0377943	0.529333
ACAD10	1.2062	0.0377973	0.529333
CHID1	1.19598	0.0378334	0.529333
NR0B1	1.16403	0.0378626	0.529333
VHLL	1.13316	0.0378683	0.529333
UQCC1	0.857964	0.0378802	0.529333
NXPH3	1.18765	0.0378921	0.529333
POGZ	0.863276	0.0378972	0.529333
MCMDC2	1.17386	0.0379383	0.529333
LGALS4	1.23059	0.0379723	0.529333
ZCCHC9	0.673719	0.0380016	0.529333
KCNH5	0.640174	0.0380111	0.529333
C19orf35	1.23783	0.0380909	0.529333
NDUFA5	0.682103	0.0380993	0.529333
EPB41L4A.AS2	1.1431	0.0381183	0.529333
CNN3	0.688382	0.0381266	0.529333
BTN1A1	1.16501	0.0381347	0.529333
SLAMF7	1.23799	0.0381816	0.529333
RGS9	0.804164	0.0381861	0.529333
GTDC1	1.16534	0.0381929	0.529333
ZNF580	1.17915	0.0382066	0.529333
PMM1	1.19723	0.0382104	0.529333
CD70	1.18894	0.0382609	0.529333
QRFPR	1.19833	0.0382734	0.529333
TMA7	0.666491	0.038292	0.529333
TUFT1	1.14386	0.0383178	0.529333
VSTM1	1.17912	0.0383356	0.529333
CPLX4	1.15209	0.0383426	0.529333
BRS3	1.13551	0.038346	0.529333
NPLOC4	0.822027	0.0383519	0.529333
PRAC1	1.19824	0.0383639	0.529333
CHRNA10	0.692605	0.0384074	0.529333
DBH	1.21894	0.0384156	0.529333
SCNN1D	0.864533	0.0384525	0.529468
P2RY14	0.665166	0.0385092	0.529875
LCTL	1.18554	0.0385709	0.53035
RPL7A	1.12445	0.0386274	0.530753
TMEM75	1.20568	0.0387328	0.531736
ANTXR1	0.723132	0.0387534	0.531736
FRMPD2	1.15745	0.0388628	0.532419
SLC6A8	0.859767	0.0388664	0.532419
CSNK2A1	0.623072	0.0389383	0.532419
SLCO1A2	1.20259	0.0389493	0.532419
PDF	1.19739	0.0390248	0.532419
DPYSL2	0.76881	0.0390381	0.532419
PROL1	1.16427	0.0391016	0.532419
TPRN	1.21265	0.039102	0.532419
PWWP2A	1.16351	0.0391047	0.532419
APOM	1.18767	0.0391832	0.532419
PCDHB8	0.829643	0.0392254	0.532419
ZDBF2	0.573718	0.0392294	0.532419
HECW2	0.702342	0.0392398	0.532419
JAM2	0.666023	0.039259	0.532419
PALM2	0.855583	0.0392621	0.532419
ZNF90	1.2124	0.0392694	0.532419
UBC	0.766186	0.0392801	0.532419
UBE2F.SCLY	1.15126	0.0393122	0.532419
FABP1	1.27529	0.0393619	0.532419
OR12D2	1.14261	0.0393912	0.532419
VAC14	1.13736	0.0393968	0.532419
CLEC5A	1.19685	0.0394292	0.532419
DHX38	0.73529	0.0394507	0.532419
H2AFZ	0.806625	0.0394576	0.532419
PER2	0.782603	0.0394949	0.532531
HPS1	1.2079	0.0395498	0.532531
TMCC2	0.786543	0.0395521	0.532531
MRVI1	1.14595	0.0396648	0.532531
ZNF645	1.16279	0.0397049	0.532531
OR5AC1	1.19527	0.0397357	0.532531
AURKB	1.17577	0.0397945	0.532531
CSF3	1.21255	0.0397993	0.532531
TMSB15B	1.21014	0.0398107	0.532531
MALSU1	0.794225	0.0398749	0.532531
HSPA5	0.848776	0.0399178	0.532531
VSTM4	0.76859	0.0400022	0.532531
SPINK13	1.18121	0.040019	0.532531
OTUD7B	0.863868	0.0400464	0.532531
PTPN22	1.2246	0.0400549	0.532531
TAF11	0.786472	0.0400628	0.532531
SCG5	0.705349	0.0400947	0.532531
SLC35D3	0.895262	0.0400952	0.532531
POLR2A	0.788693	0.0401026	0.532531
OR7A10	1.19924	0.040119	0.532531
C1orf195	1.14034	0.0401194	0.532531
GNAZ	1.22436	0.0401604	0.532531
ME2	0.689231	0.040169	0.532531
ZNF841	0.839674	0.0402343	0.532531
ZNF10	0.877766	0.0402518	0.532531
LIN7B	0.858656	0.0403177	0.532531
PPP1R3D	1.16338	0.0403322	0.532531
PLEKHN1	1.15831	0.0403325	0.532531
SPRN	1.21314	0.0403397	0.532531
RAI14	0.883089	0.0403419	0.532531
KRTAP3.2	1.18611	0.04037	0.532531
KRTAP4.5	1.1701	0.0404096	0.532531
RPGR	1.16825	0.040425	0.532531
PQLC3	1.12255	0.0404425	0.532531
FBRSL1	1.20505	0.04047	0.532531
MYBL2	1.18342	0.0404984	0.532531
GABRD	1.17388	0.0405362	0.532531
COL4A4	1.20493	0.0405942	0.532531
RHOT1	0.742715	0.0405968	0.532531
CEP152	1.21531	0.0406091	0.532531
CALHM2	1.14741	0.0406301	0.532531
PRR23B	1.2185	0.0406316	0.532531
PREPL	0.714011	0.040674	0.532531
ASIC5	1.13348	0.0406928	0.532531
TAOK1	0.688498	0.0406945	0.532531
CAPNS1	0.700024	0.0407253	0.532531
LIMK2	1.21302	0.040771	0.532531
TXK	1.15379	0.0408129	0.532531
FSCN3	1.21407	0.0408506	0.532531
RFC5	1.22503	0.040903	0.532531
OR11G2	1.12038	0.0409208	0.532531
OR51B4	1.17997	0.0409506	0.532531
CTAGE1	1.19391	0.0410264	0.532531
WDR43	1.27538	0.0410671	0.532531
SLC16A14	1.14393	0.0410704	0.532531
GPR22	0.894838	0.041089	0.532531
MALRD1	1.23225	0.0411108	0.532531
TTPA	1.1537	0.0411439	0.532531
ASTL	1.21303	0.0411474	0.532531
CRYGS	1.21575	0.0411488	0.532531
ACE2	1.17168	0.0411556	0.532531
PPIAL4F	0.837776	0.0411655	0.532531
CD59	0.741816	0.0412031	0.532531
ITM2B	0.476868	0.0412173	0.532531
FNDC8	1.19195	0.0412388	0.532531
COX17	0.674548	0.0412875	0.532531
SH2B3	0.82398	0.0412933	0.532531
OVCH2	1.14596	0.0414386	0.532656
CRADD	0.849914	0.0414998	0.532656
NEXN	0.757961	0.0415082	0.532656
RAB11FIP5	1.22767	0.0415305	0.532656
HIST1H3H	1.20294	0.0415323	0.532656
USH1G	1.19811	0.0415841	0.532656
UBR3	0.842425	0.0416546	0.532656
SLC35F5	0.774554	0.0416598	0.532656
CTRC	1.2162	0.041686	0.532656
TOR1AIP2	1.2264	0.0417046	0.532656
ABCB6	1.15965	0.0417163	0.532656
WFIKKN2	1.18667	0.0417678	0.532656
RFX6	0.85409	0.0417718	0.532656
THUMPD3.AS1	0.832355	0.0418562	0.532656
NPIPB3	0.594971	0.0418661	0.532656
PSMA3.AS1	0.6566	0.0418987	0.532656
TMEM104	1.17865	0.0419101	0.532656
CREG1	1.1533	0.0419314	0.532656
SMLR1	1.21401	0.0419332	0.532656
HPGDS	1.22643	0.0419542	0.532656
FABP3	0.616282	0.0419856	0.532656
MOB3B	0.822791	0.041996	0.532656
ANKRD18A	1.20476	0.0420464	0.532656
STK38	0.667094	0.0420687	0.532656
PLD5	1.18032	0.0421801	0.532656
GBF1	0.782856	0.0421996	0.532656
HERC2P3	0.760493	0.0422003	0.532656
FLVCR2	1.1328	0.0422005	0.532656
TGM5	1.12569	0.0422022	0.532656
CCNYL1	0.84911	0.042234	0.532656
MRPL4	1.16897	0.0422352	0.532656
SDAD1	0.776557	0.0422378	0.532656
RALGPS1	1.15555	0.0422488	0.532656
CATSPER1	1.17811	0.0422612	0.532656
GFOD2	1.19424	0.0422687	0.532656
HRG	0.854138	0.0422851	0.532656
UBE2L6	0.861842	0.042369	0.533199
ZNF576	1.1817	0.0423828	0.533199
TAS2R60	1.17579	0.0424514	0.533558
C1orf68	1.16487	0.042466	0.533558
C3orf38	0.815848	0.0425318	0.533719
BANP	0.570104	0.0425674	0.533719
KLKB1	0.837755	0.0425717	0.533719
INTS4P2	0.751611	0.0425882	0.533719
CEP41	0.706975	0.0427286	0.534952
SLFN13	0.821455	0.0427732	0.534952
OR1E3	1.18359	0.0428161	0.534952
CLEC4G	0.881289	0.0428592	0.534952
EPHA4	1.16433	0.0428667	0.534952
SFTPA1	1.14766	0.0428951	0.534952
C2CD4A	1.14019	0.0429001	0.534952
SETBP1	0.802862	0.0429277	0.534952
VCPKMT	1.22907	0.0429522	0.534952
PLEKHM3	0.858744	0.0429606	0.534952
CDH23	1.19816	0.0430786	0.53604
ATAD2B	0.873646	0.0431228	0.53604
TRIM33	0.726319	0.0431507	0.53604
PANK2	0.725797	0.0432197	0.53604
AUTS2	0.676128	0.0432261	0.53604
C8orf33	1.14329	0.0432289	0.53604
PVALB	1.22014	0.0432875	0.53604
XPO6	0.852109	0.0432923	0.53604
TOP1MT	1.16197	0.0433261	0.53604
ZNF439	0.740816	0.0433473	0.53604
AHR	0.634019	0.0434479	0.53604
YIPF2	1.22818	0.0434761	0.53604
TXNDC2	1.14089	0.0434843	0.53604
FGF19	1.15472	0.0435532	0.53604
TWF1	0.725521	0.0435538	0.53604
HOXC9	1.36548	0.0435677	0.53604
FRMD7	0.84378	0.043639	0.53604
CSDC2	1.15588	0.0436579	0.53604
UBE2E2	0.720527	0.0436619	0.53604
CHRFAM7A	0.755544	0.0436641	0.53604
SHE	0.878904	0.0437042	0.53604
USP7	0.748941	0.0437061	0.53604
CCDC179	0.836601	0.0437179	0.53604
CALML5	1.16497	0.0437327	0.53604
ZNF737	0.671394	0.0437342	0.53604
IDE	1.15943	0.0438013	0.536525
TMEM257	1.15811	0.0439154	0.536863
CATSPER3	1.16205	0.0439467	0.536863
EAF1	0.79871	0.0439504	0.536863
MYADM	0.873248	0.0439532	0.536863
SH3BP5	0.829011	0.0439664	0.536863
AKR1D1	1.22793	0.0440791	0.537903
PNMAL1	0.884312	0.0441492	0.53806
AES	0.709128	0.044178	0.53806
CISD1	0.691981	0.0441929	0.53806
POU2F1	0.77987	0.044213	0.53806
FABP6	0.714861	0.0442298	0.53806
CGB1	1.20737	0.0442821	0.538073
SLC9A2	1.1891	0.0443192	0.538073
PIH1D3	1.18938	0.0443372	0.538073
CYLD	0.714442	0.0443673	0.538073
NUDT7	0.883029	0.04437	0.538073
SH3D19	0.824985	0.0444372	0.538073
SUB1	0.499785	0.0444379	0.538073
SCML4	1.24893	0.0445058	0.538073
C11orf72	1.15819	0.0445135	0.538073
PAX9	1.19984	0.0445177	0.538073
SSX1	1.17146	0.044534	0.538073
EMILIN2	1.20329	0.0445642	0.538105
DMGDH	0.871786	0.0446378	0.538462
DIS3L2	1.19263	0.0446608	0.538462
RXRB	0.767059	0.0447053	0.538462
KIF3A	0.734508	0.0447728	0.538462
PAQR9	1.17024	0.0448242	0.538462
ZPBP2	1.19716	0.0448253	0.538462
KRTAP9.1	1.14223	0.0448309	0.538462
IER3IP1	0.817843	0.044848	0.538462
METTL17	1.38012	0.0448643	0.538462
PICALM	0.701318	0.0448695	0.538462
DNAJB7	1.18996	0.0450069	0.539238
ADGRG5	0.874362	0.045019	0.539238
OR4N5	1.18364	0.0450716	0.539238
C14orf105	1.15472	0.045124	0.539238
ZNF415	0.810195	0.045126	0.539238
CPN2	0.854324	0.0451479	0.539238
LOC730183	1.21199	0.0451518	0.539238
BRINP1	1.19315	0.04518	0.539238
GDPD3	0.790696	0.0452359	0.539238
CCDC166	1.20901	0.0452987	0.539238
CCDC70	1.17598	0.0453616	0.539238
CYP2R1	1.18435	0.0453668	0.539238
UQCRQ	0.579172	0.0453748	0.539238
TYMSOS	1.17946	0.045378	0.539238
TYRP1	0.7897	0.0453804	0.539238
ZNF124	1.2011	0.0454497	0.539238
IFNA1	1.13573	0.0454497	0.539238
RBM11	1.27141	0.0454577	0.539238
JADE3	0.772368	0.0454654	0.539238
SGEF	0.799113	0.0455023	0.539238
SZT2	0.861269	0.0455141	0.539238
C5orf56	0.767376	0.0456632	0.539852
PDIK1L	1.25756	0.0456711	0.539852
NEMP1	1.14919	0.0456884	0.539852
SPTLC1	0.856319	0.0457408	0.539852
PROP1	1.2101	0.0457495	0.539852
CCBL2	0.794441	0.04576	0.539852
SAR1A	0.68018	0.0457989	0.539852
TRAPPC13	1.26457	0.0458119	0.539852
C7orf62	1.13538	0.0458148	0.539852
SBSPON	1.16504	0.0458934	0.540186
TMEM79	1.19906	0.0459229	0.540186
KIF5A	0.842572	0.0459262	0.540186
OR5D13	1.1573	0.0459604	0.540243
CREG2	1.12834	0.0459864	0.540243
LGALS1	0.746244	0.0460387	0.540532
SETD2	0.706431	0.0461884	0.541152
SALL2	1.15532	0.0462023	0.541152
LINC00656	1.17087	0.0462289	0.541152
ERAP2	0.873834	0.0462738	0.541152
CPQ	0.770012	0.0462783	0.541152
CD79B	0.873241	0.0462826	0.541152
CPNE4	1.1572	0.0462855	0.541152
CASC5	1.18116	0.0463256	0.541255
SNORA17A	1.11359	0.0463895	0.541255
IL1RL1	1.12398	0.0464658	0.541255
FOXR1	1.20868	0.0464952	0.541255
NFAM1	1.12582	0.0465096	0.541255
TBL2	0.846809	0.0465379	0.541255
PRR3	1.21129	0.0465429	0.541255
LTBP4	0.81991	0.0465894	0.541255
CD99L2	0.826926	0.0466064	0.541255
DUOXA2	1.21827	0.0466076	0.541255
NFYA	1.14596	0.0466339	0.541255
SOX6	1.28325	0.0466429	0.541255
SLC7A2	0.854011	0.0466696	0.541255
KIF11	1.18441	0.0466824	0.541255
RELL1	0.837316	0.046757	0.541798
LAMTOR4	0.842989	0.0468063	0.542048
DSCC1	1.1547	0.0468385	0.542099
DRD5	1.2183	0.046883	0.542293
MTHFSD	1.17621	0.0469248	0.542456
C8orf82	1.1775	0.0469664	0.542614
PLA2G12B	1.12142	0.047084	0.543652
C6orf223	1.18985	0.0472253	0.544961
C17orf51	1.20951	0.0472994	0.545169
BANF1	0.723516	0.0473206	0.545169
SOSTDC1	1.14827	0.0473657	0.545169
VAMP3	0.759621	0.0473738	0.545169
RAB5A	0.683417	0.047384	0.545169
APOBEC1	1.18871	0.0474542	0.545169
BRD9	0.8941	0.0474559	0.545169
RYR3	0.861451	0.0474667	0.545169
PPT1	0.832024	0.0475898	0.545242
FOLR2	1.16938	0.047638	0.545242
IGFL2	0.841685	0.0476511	0.545242
TTC9B	1.23911	0.0477403	0.545242
ZSCAN23	1.12733	0.0477424	0.545242
DTHD1	1.17928	0.0478373	0.545242
SCEL	1.17045	0.0478374	0.545242
GNAO1	0.720607	0.0478421	0.545242
QKI	0.741057	0.0478737	0.545242
FAM53A	1.13116	0.047885	0.545242
KCNA6	1.19462	0.0479011	0.545242
ASIC4	1.15178	0.0479643	0.545242
SLC13A4	1.13048	0.048013	0.545242
GPR37L1	0.814117	0.0480184	0.545242
AP1G2	0.850867	0.0480291	0.545242
ZFAND3	0.634678	0.0480662	0.545242
DDX17	0.523816	0.0480837	0.545242
SIGLEC16	1.13746	0.0481164	0.545242
HKR1	0.907705	0.0481419	0.545242
ZBTB1	0.780282	0.0481449	0.545242
PHACTR2	0.832428	0.048164	0.545242
ELF5	1.16712	0.0481669	0.545242
OCRL	0.869406	0.0482183	0.545242
MAP7D2	0.87715	0.0482331	0.545242
ETFB	0.883266	0.04824	0.545242
LCE5A	1.15306	0.0482443	0.545242
NCAM2	1.16354	0.0482713	0.545242
PEX13	1.18168	0.0482817	0.545242
RDX	0.593475	0.0482923	0.545242
VDAC2	0.765988	0.0483108	0.545242
MST1	1.21847	0.0483833	0.545445
ADH4	1.15519	0.0483847	0.545445
DNAAF1	0.86467	0.0485441	0.546347
ZNF839	1.1318	0.0486195	0.546347
OR6C68	1.16182	0.0486848	0.546347
ASAH2B	0.797073	0.0486861	0.546347
SPATA7	0.751645	0.0487232	0.546347
SIK3	1.17418	0.0487911	0.546347
CASP10	1.18656	0.0488218	0.546347
IFI16	0.622428	0.0488516	0.546347
FZD5	1.14293	0.048855	0.546347
GJB3	1.16738	0.0488575	0.546347
TNRC6A	0.726556	0.0488601	0.546347
ZNF543	0.693028	0.0488827	0.546347
OR10K1	1.14121	0.048897	0.546347
RBM3	1.36901	0.0489055	0.546347
MON2	0.743516	0.0489268	0.546347
EXOSC9	0.626895	0.0489315	0.546347
CA5A	1.15172	0.0489404	0.546347
CKAP2L	1.18909	0.0489697	0.546362
LOC115110	0.854552	0.049046	0.546756
USP17L18	1.15775	0.049061	0.546756
DGKI	0.887197	0.0491622	0.547521
UTS2R	1.15912	0.0492038	0.547521
ANKRD49	0.84126	0.0492421	0.547521
CCL7	1.1525	0.0492817	0.547521
OR5H6	1.27531	0.0492872	0.547521
CDYL	0.795154	0.0493287	0.547521
CELF5	1.14016	0.0493676	0.547521
PLEK	0.802164	0.0493772	0.547521
TBC1D26	1.14718	0.0494365	0.547521
MPL	1.14102	0.0494727	0.547521
GCG	1.1838	0.0494752	0.547521
RMI1	0.793956	0.0494935	0.547521
MIXL1	1.21001	0.0494943	0.547521
PET100	0.634281	0.0495279	0.547584
DAB2	0.886384	0.0495978	0.548046
ZFP69B	1.14318	0.0496529	0.548344
TTC36	1.21751	0.0497237	0.548383
DNAJC25.GNG10	1.13542	0.0497556	0.548383
GSTM5	1.17037	0.0497727	0.548383
PAX4	1.17332	0.0498044	0.548383
UBE4A	0.70732	0.0498492	0.548383
B4GALNT2	1.22352	0.049865	0.548383
OR13C2	1.13329	0.049898	0.548383
ADAMTS10	1.16215	0.0499595	0.548383
FAM86C1	1.24161	0.0499902	0.548383
